# Supplementary material for: Distribution, treatment outcome and genetic diversity of Leishmania species in military personnel from Colombia with cutaneous leishmaniasis
Source: BMC Infect Dis. 2020 Dec 9;20:938. doi: 10.1186/s12879-020-05529-y (PMC7724885; doi:10.1186/s12879-020-05529-y)
Supplement: Supplementary file 3 — Additional file 3. Demographic, clinical and epidemiological data of patients [file 12879_2020_5529_MOESM3_ESM.xlsx]

## Sheet: Sheet1
Sample code	Sampling date	Patient Age	Number of lesions	anatomical location of the lesions	Shape of lesion	Disease evolution (months)	Internal area of lesion at the end of treatment (cm2)	External area of lesion at the end of treatment (cm2)	Observations in skin lesions at the end of treatment	Medical resolution	Possible site of infection			Treatment	Leishmania species by barcoding	Haplotype	Accesion number	Sequence
										Therapeutic failure (0) Healing (1)	Municipality	Department	Biogeographical region			HSP70 gene
BAS 03	2017-07-19	25 - 29	13	right arm	Ulcer	3	0.00	0.42		1	Campo alegre	Guainía	Amazon	Meglumine antimoniate	L. braziliensis	LbCol01	MT543301	AGGTGAAGGCGACGAACGGTGACACGCACCTTGGCGGCGAGGACTTTGACAACCGCCTCGTCACGTTCTTCAGCGAGGAGTTCAAGCGCAAGAACAAGGGTAAGGACCTTTCGTCGAGCCACCGCGCGCTGCGCCGCCTGCGCACGGCGTGCGAGCGCGCGAAGCGCACGCTGTCGTCCGCGACGCAGGCGACGATCGAGATCGACGCGCTGTTCGACAACGTCGACTTCCAGGCCAACATCACGCGCGCGCGCTTCGAGGAGCTGTGCGGCGACCTGTTCCGCAGCACAATGCAGCCGGTGGAGCGCGTGCTGCAGGACGCAAAGATGGACAAGCG
BAS 04	2017-07-19	19 - 24	2	right leg	Ulcer	3	0.12	0.00		0	Campo alegre	Guainía	Amazon	Meglumine antimoniate	L. braziliensis	LbCol01	MT543301	AGGTGAAGGCGACGAACGGTGACACGCACCTTGGCGGCGAGGACTTTGACAACCGCCTCGTCACGTTCTTCAGCGAGGAGTTCAAGCGCAAGAACAAGGGTAAGGACCTTTCGTCGAGCCACCGCGCGCTGCGCCGCCTGCGCACGGCGTGCGAGCGCGCGAAGCGCACGCTGTCGTCCGCGACGCAGGCGACGATCGAGATCGACGCGCTGTTCGACAACGTCGACTTCCAGGCCAACATCACGCGCGCGCGCTTCGAGGAGCTGTGCGGCGACCTGTTCCGCAGCACAA----------------------------------------------
BAS 05	2017-07-19	25 - 29	1	right hand	Ulcer	3	0.25	3.50		0	Campo alegre	Guainía	Amazon	Meglumine antimoniate	L. braziliensis	LbCol01	MT543301	AGGTGAAGGCGACGAACGGTGACACGCACCTTGGCGGCGAGGACTTTGACAACCGCCTCGTCACGTTCTTCAGCGAGGAGTTCAAGCGCAAGAACAAGGGTAAGGACCTTTCGTCGAGCCACCGCGCGCTGCGCCGCCTGCGCACGGCGTGCGAGCGCGCGAAGCGCACGCTGTCGTCCGCGACGCAGGCGACGATCGAGATCGACGCGCTGTTCGACAACGTCGACTTCCAGGCCAACATCACGCGCGCGCGCTTCGAGGAGCTGTGCGGCGACCTGTTCCGCAGCACAATGCAGCCGGTGGAGCGCGTGCTGCAGGACGCAAAGATGGACAAGCG
BAS 06	2017-07-19	19 - 24	9	right forearm	Ulcer	3	1.36	0.00		1	Campo alegre	Guainía	Amazon	Meglumine antimoniate	L. braziliensis	LbCol01	MT543301	AGGTGAAGGCGACGAACGGTGACACGCACCTTGGCGGCGAGGACTTTGACAACCGCCTCGTCACGTTCTTCAGCGAGGAGTTCAAGCGCAAGAACAAGGGTAAGGACCTTTCGTCGAGCCACCGCGCGCTGCGCCGCCTGCGCACGGCGTGCGAGCGCGCGAAGCGCACGCTGTCGTCCGCGACGCAGGCGACGATCGAGATCGACGCGCTGTTCGACAACGTCGACTTCCAGGCCAACATCACGCGCGCGCGCTTCGAGGAGCTGTGCGGCGACCTGTTCCGCAGCACAATGCAGCCGGTGGAGCGCGTGCTGCAGGACGCAAAGATGGACAAGCG
BAS 10	2017-07-25	19 - 24	7	right hand	Ulcer	3	WD	WD		0	Campo alegre	Guainía	Amazon	Meglumine antimoniate	L. braziliensis	LbCol01	MT543301	AGGTGAAGGCGACGAACGGTGACACGCACCTTGGCGGCGAGGACTTTGACAACCGCCTCGTCACGTTCTTCAGCGAGGAGTTCAAGCGCAAGAACAAGGGTAAGGACCTTTCGTCGAGCCACCGCGCGCTGCGCCGCCTGCGCACGGCGTGCGAGCGCGCGAAGCGCACGCTGTCGTCCGCGACGCAGGCGACGATCGAGATCGACGCGCTGTTCGACAACGTCGACTTCCAGGCCAACATCACGCGCGCGCGCTTCGAGGAGCTGTGCGGCGACCTGTTCCGCAGCACAATGCAGCCGGTGGAGCGCGTGCTGCAGGACGCAAAGATGGACAAGCG
BAS 11	2017-07-25	19 - 24	2	left forearm	Ulcer	3	0.00	0.00		1	Puerto Asis	Putumayo	Amazon	Meglumine antimoniate	L. panamensis	LpCol01	MT543304	AGGTGAAGGCGACGAACGGTGACACGCACCTTGGCGGCGAGGACTTTGACAACCGCCTCGTCACGTTCTTCACCGAGGAGTTCAAGCGCAAGAACAAGGGTAAGGACCTTTCGTCGAGCCACCGCGCGCTGCGCCGCCTGCGCACGGCGTGCGAGCGCGCGAAGCGCACGCTGTCGTCCGCGACGCAGGCGACGATCGAGATCGACGCGCTGTTCGACAACGTCGACTTCCAGGCCAACATCACGCGCGCGCGCTTCGAGGAGCTGTGCGGCGACCTGTTCCGCAGCACAA----------------------------------------------
BAS 12	2017-07-28	19 - 24	4	right hand	Ulcer	0.5	0.00	0.00		1	Campo alegre	Guainía	Amazon	Meglumine antimoniate	L. braziliensis	LbCol01	MT543301	AGGTGAAGGCGACGAACGGTGACACGCACCTTGGCGGCGAGGACTTTGACAACCGCCTCGTCACGTTCTTCAGCGAGGAGTTCAAGCGCAAGAACAAGGGTAAGGACCTTTCGTCGAGCCACCGCGCGCTGCGCCGCCTGCGCACGGCGTGCGAGCGCGCGAAGCGCACGCTGTCGTCCGCGACGCAGGCGACGATCGAGATCGACGCGCTGTTCGACAACGTCGACTTCCAGGCCAACATCACGCGCGCGCGCTTCGAGGAGCTGTGCGGCGACCTGTTCCGCAGCACAATGCAGCCGGTGGAGCGCGTGCTGCAGGACGCAAAGATGGACAAGCG
BON 01	2017-07-28	30 - 34	2	left arm	Ulcer	2	0.49	1.80	Biopsy	1	Vigía del Fuerte	Antioquia	Andean	Meglumine antimoniate	WD	WD
BON 02	2017-07-28	19 - 24	1	right leg	Ulcer	2	0.00	0.00		1	Miraflores	Guaviare	Amazon	Meglumine antimoniate	L. braziliensis	LbCol01	MT543301	AGGTGAAGGCGACGAACGGTGACACGCACCTTGGCGGCGAGGACTTTGACAACCGCCTCGTCACGTTCTTCAGCGAGGAGTTCAAGCGCAAGAACAAGGGTAAGGACCTTTCGTCGAGCCACCGCGCGCTGCGCCGCCTGCGCACGGCGTGCGAGCGCGCGAAGCGCACGCTGTCGTCCGCGACGCAGGCGACGATCGAGATCGACGCGCTGTTCGACAACGTCGACTTCCAGGCCAACATCACGCGCGCGCGCTTCGAGGAGCTGTGCGGCGACCTGTTCCGCAGCACAATGCAGCCGGTGGAGCGCGTGCTGCAGGACGCAAAGATGGACAAGCG
BON 03	2017-07-28	30 - 34	3	right leg	Ulcer	0.66	0.00	1.00	Biopsy	1	Caño Limón	Meta	Orinoco	Meglumine antimoniate	WD	WD
BON 04	2017-07-28	25 - 29	1	neck	Ulcer	0.83	0.00	2.10	Biopsy	1	Nóvita	Chocó	Pacific	Meglumine antimoniate	L. panamensis	LpCol01	MT543304	AGGTGAAGGCGACGAACGGTGACACGCACCTTGGCGGCGAGGACTTTGACAACCGCCTCGTCACGTTCTTCACCGAGGAGTTCAAGCGCAAGAACAAGGGTAAGGACCTTTCGTCGAGCCACCGCGCGCTGCGCCGCCTGCGCACGGCGTGCGAGCGCGCGAAGCGCACGCTGTCGTCCGCGACGCAGGCGACGATCGAGATCGACGCGCTGTTCGACAACGTCGACTTCCAGGCCAACATCACGCGCGCGCGCTTCGAGGAGCTGTGCGGCGACCTGTTCCGCAGCACAATGCAGCCGGTGGAGCGCGTGCTGCAGGACGCAAAGATGGACAAGCG
BON 05	2017-07-28	25 - 29	3	left ankle	Ulcer	1	0.63	2.25		WD	Río Guayabero	Meta	Orinoco	Meglumine antimoniate	L. braziliensis	LbCol01	MT543301	AGGTGAAGGCGACGAACGGTGACACGCACCTTGGCGGCGAGGACTTTGACAACCGCCTCGTCACGTTCTTCAGCGAGGAGTTCAAGCGCAAGAACAAGGGTAAGGACCTTTCGTCGAGCCACCGCGCGCTGCGCCGCCTGCGCACGGCGTGCGAGCGCGCGAAGCGCACGCTGTCGTCCGCGACGCAGGCGACGATCGAGATCGACGCGCTGTTCGACAACGTCGACTTCCAGGCCAACATCACGCGCGCGCGCTTCGAGGAGCTGTGCGGCGACCTGTTCCGCAGCACAATGCAGCCGGTGGAGCGCGTGCTGCAGGACGCAAAGATGGACAAGCG
BON 06	2017-07-28	25 - 29	1	left leg	Ulcer	2	26.50	33.00		WD	San José del Guaviare	Guaviare	Amazon	Meglumine antimoniate	L. braziliensis	LbCol01	MT543301	AGGTGAAGGCGACGAACGGTGACACGCACCTTGGCGGCGAGGACTTTGACAACCGCCTCGTCACGTTCTTCAGCGAGGAGTTCAAGCGCAAGAACAAGGGTAAGGACCTTTCGTCGAGCCACCGCGCGCTGCGCCGCCTGCGCACGGCGTGCGAGCGCGCGAAGCGCACGCTGTCGTCCGCGACGCAGGCGACGATCGAGATCGACGCGCTGTTCGACAACGTCGACTTCCAGGCCAACATCACGCGCGCGCGCTTCGAGGAGCTGTGCGGCGACCTGTTCCGCAGCACAATGCAGCCGGTGGAGCGCGTGCTGCAGGACGCAAAGATGGACAAGCG
BON 07	2017-07-28	19 - 24	1	right leg	Ulcer	1	1.44	3.91		1	El Guayabero	Meta	Orinoco	Meglumine antimoniate	L. braziliensis	LbCol01	MT543301	AGGTGAAGGCGACGAACGGTGACACGCACCTTGGCGGCGAGGACTTTGACAACCGCCTCGTCACGTTCTTCAGCGAGGAGTTCAAGCGCAAGAACAAGGGTAAGGACCTTTCGTCGAGCCACCGCGCGCTGCGCCGCCTGCGCACGGCGTGCGAGCGCGCGAAGCGCACGCTGTCGTCCGCGACGCAGGCGACGATCGAGATCGACGCGCTGTTCGACAACGTCGACTTCCAGGCCAACATCACGCGCGCGCGCTTCGAGGAGCTGTGCGGCGACCTGTTCCGCAGCACAATGCAGCCGGTGGAGCGCGTGCTGCAGGACGCAAAGATGGACAAGCG
BON 08	2017-07-28	19 - 24	1	right hand	Ulcer	2	1.32	4.86		WD	Puerto Chicamo	Guaviare	Amazon	Meglumine antimoniate	L. braziliensis	LbCol01	MT543301	AGGTGAAGGCGACGAACGGTGACACGCACCTTGGCGGCGAGGACTTTGACAACCGCCTCGTCACGTTCTTCAGCGAGGAGTTCAAGCGCAAGAACAAGGGTAAGGACCTTTCGTCGAGCCACCGCGCGCTGCGCCGCCTGCGCACGGCGTGCGAGCGCGCGAAGCGCACGCTGTCGTCCGCGACGCAGGCGACGATCGAGATCGACGCGCTGTTCGACAACGTCGACTTCCAGGCCAACATCACGCGCGCGCGCTTCGAGGAGCTGTGCGGCGACCTGTTCCGCAGCACAATGCAGCCGGTGGAGCGCGTGCTGCAGGACGCAAAGATGGACAAGCG
BON 09	2017-07-28	25 - 29	1	right hand	Ulcer	3	0.00	2.00	Biopsy	1	San José del Palmar	Chocó	Pacific	Meglumine antimoniate	L. panamensis	LpCol01	MT543304	AGGTGAAGGCGACGAACGGTGACACGCACCTTGGCGGCGAGGACTTTGACAACCGCCTCGTCACGTTCTTCACCGAGGAGTTCAAGCGCAAGAACAAGGGTAAGGACCTTTCGTCGAGCCACCGCGCGCTGCGCCGCCTGCGCACGGCGTGCGAGCGCGCGAAGCGCACGCTGTCGTCCGCGACGCAGGCGACGATCGAGATCGACGCGCTGTTCGACAACGTCGACTTCCAGGCCAACATCACGCGCGCGCGCTTCGAGGAGCTGTGCGGCGACCTGTTCCGCAGCACAATGCAGCCGGTGGAGCGCGTGCTGCAGGACGCAAAGATGGACAAGCG
BON 10	2017-07-28	19 - 24	1	right hand	Ulcer	1.5	0.90	4.42		1	Puerto Rico	Meta	Orinoco	Meglumine antimoniate	L. braziliensis	LbCol01	MT543301	AGGTGAAGGCGACGAACGGTGACACGCACCTTGGCGGCGAGGACTTTGACAACCGCCTCGTCACGTTCTTCAGCGAGGAGTTCAAGCGCAAGAACAAGGGTAAGGACCTTTCGTCGAGCCACCGCGCGCTGCGCCGCCTGCGCACGGCGTGCGAGCGCGCGAAGCGCACGCTGTCGTCCGCGACGCAGGCGACGATCGAGATCGACGCGCTGTTCGACAACGTCGACTTCCAGGCCAACATCACGCGCGCGCGCTTCGAGGAGCTGTGCGGCGACCTGTTCCGCAGCACAATGCAGCCGGTGGAGCGCGTGCTGCAGGACGCAAAGATGGACAAGCG
BAS 15	2017-08-01	30 - 34	2	right arm	Ulcer	3	0.06	7.25		1	San José del Guaviare	Guaviare	Amazon	Pentamidine isethionate	L. braziliensis	LbCol01	MT543301	AGGTGAAGGCGACGAACGGTGACACGCACCTTGGCGGCGAGGACTTTGACAACCGCCTCGTCACGTTCTTCAGCGAGGAGTTCAAGCGCAAGAACAAGGGTAAGGACCTTTCGTCGAGCCACCGCGCGCTGCGCCGCCTGCGCACGGCGTGCGAGCGCGCGAAGCGCACGCTGTCGTCCGCGACGCAGGCGACGATCGAGATCGACGCGCTGTTCGACAACGTCGACTTCCAGGCCAACATCACGCGCGCGCGCTTCGAGGAGCTGTGCGGCGACCTGTTCCGCAGCACAATGCAGCCGGTGGAGCGCGTGCTGCAGGACGCAAAGATGGACAAGCG
BAS 17	2017-08-01	19 - 24	1	right leg	Ulcer	6	0.00	0.00		1	Chaparral	Tolima	Andean	Pentamidine isethionate	L. panamensis	LpCol01	MT543304	AGGTGAAGGCGACGAACGGTGACACGCACCTTGGCGGCGAGGACTTTGACAACCGCCTCGTCACGTTCTTCACCGAGGAGTTCAAGCGCAAGAACAAGGGTAAGGACCTTTCGTCGAGCCACCGCGCGCTGCGCCGCCTGCGCACGGCGTGCGAGCGCGCGAAGCGCACGCTGTCGTCCGCGACGCAGGCGACGATCGAGATCGACGCGCTGTTCGACAACGTCGACTTCCAGGCCAACATCACGCGCGCGCGCTTCGAGGAGCTGTGCGGCGACCTGTTCCGCAGCACAATGCAGCCGGTGGAGCGCGTGCTGCAGGACGCAAAGATGGACAAGCG
BAS 19	2017-08-03	19 - 24	1	right leg	Ulcer	3	0.08	1.05		0	Miraflores	Guaviare	Amazon	Meglumine antimoniate	L. naiffi	LnCol01	MT543305	AGGTGAAGGCGACGAACGGTGACACGCACCTTGGCGGCGAGGACTTTGACAACCGCCTCGTCACGTTCTTCAGCGAGGAGTTCAAGCGCAAGAACAAGGGTAAGGACCTTTCGTCGAGCCACCGCGCACTGCGCCGTCTGCGCACGGCGTGCGAGCGCGCGAAGCGCACGCTGTCGTCCGCGACGCAGGCGACGATCGAGATCGACGCGCTGTTCGACAACGTCGACTTCCAGGCCAACATCACGCGCGCGCGCTTCGAGGAGCTGTGCGGCGACCTGTTTCGCAGCACAATGCAGCCGGTGGAGCGCGTGCTGCAGGACGCAAAGATGGACAAGCG
BON 12	2017-08-04	19 - 24	1	scalp	Ulcer	1	0.20	0.72		1	Puerto Rico	Meta	Orinoco	Meglumine antimoniate	L. braziliensis	LbCol01	MT543301	AGGTGAAGGCGACGAACGGTGACACGCACCTTGGCGGCGAGGACTTTGACAACCGCCTCGTCACGTTCTTCAGCGAGGAGTTCAAGCGCAAGAACAAGGGTAAGGACCTTTCGTCGAGCCACCGCGCGCTGCGCCGCCTGCGCACGGCGTGCGAGCGCGCGAAGCGCACGCTGTCGTCCGCGACGCAGGCGACGATCGAGATCGACGCGCTGTTCGACAACGTCGACTTCCAGGCCAACATCACGCGCGCGCGCTTCGAGGAGCTGTGCGGCGACCTGTTCCGCAGCACAATGCAGCCGGTGGAGCGCGTGCTGCAGGACGCAAAGATGGACAAGCG
BON 14	2017-08-04	19 - 24	3	right leg	Ulcer	1	0.00	2.70		WD	Río San Juan	Chocó	Pacific	Meglumine antimoniate	L. panamensis	LpCol01	MT543304	AGGTGAAGGCGACGAACGGTGACACGCACCTTGGCGGCGAGGACTTTGACAACCGCCTCGTCACGTTCTTCACCGAGGAGTTCAAGCGCAAGAACAAGGGTAAGGACCTTTCGTCGAGCCACCGCGCGCTGCGCCGCCTGCGCACGGCGTGCGAGCGCGCGAAGCGCACGCTGTCGTCCGCGACGCAGGCGACGATCGAGATCGACGCGCTGTTCGACAACGTCGACTTCCAGGCCAACATCACGCGCGCGCGCTTCGAGGAGCTGTGCGGCGACCTGTTCCGCAGCACAATGCAGCCGGTGGAGCGCGTGCTGCAGGACGCAAAGATGGACAAGCG
BON 15	2017-08-04	25 - 29	2	scalp	Ulcer	1	0.00	0.25		0	La Macarena	Meta	Orinoco	Meglumine antimoniate	L. braziliensis	LbCol01	MT543301	AGGTGAAGGCGACGAACGGTGACACGCACCTTGGCGGCGAGGACTTTGACAACCGCCTCGTCACGTTCTTCAGCGAGGAGTTCAAGCGCAAGAACAAGGGTAAGGACCTTTCGTCGAGCCACCGCGCGCTGCGCCGCCTGCGCACGGCGTGCGAGCGCGCGAAGCGCACGCTGTCGTCCGCGACGCAGGCGACGATCGAGATCGACGCGCTGTTCGACAACGTCGACTTCCAGGCCAACATCACGCGCGCGCGCTTCGAGGAGCTGTGCGGCGACCTGTTCCGCAGCACAATGCAGCCGGTGGAGCGCGTGCTGCAGGACGCAAAGATGGACAAGCG
BON 18	2017-08-04	25 - 29	1	left arm	Ulcer	0.66	1.98	3.50		1	La Macarena	Meta	Orinoco	Meglumine antimoniate	L. braziliensis	LbCol01	MT543301	AGGTGAAGGCGACGAACGGTGACACGCACCTTGGCGGCGAGGACTTTGACAACCGCCTCGTCACGTTCTTCAGCGAGGAGTTCAAGCGCAAGAACAAGGGTAAGGACCTTTCGTCGAGCCACCGCGCGCTGCGCCGCCTGCGCACGGCGTGCGAGCGCGCGAAGCGCACGCTGTCGTCCGCGACGCAGGCGACGATCGAGATCGACGCGCTGTTCGACAACGTCGACTTCCAGGCCAACATCACGCGCGCGCGCTTCGAGGAGCTGTGCGGCGACCTGTTCCGCAGCACAATGCAGCCGGTGGAGCGCGTGCTGCAGGACGCAAAGATGGACAAGCG
BON 19	2017-08-04	30 - 34	1	neck	Ulcer	2	0.00	0.06		1	La Macarena	Meta	Orinoco	Meglumine antimoniate	L. braziliensis	LbCol01	MT543301	AGGTGAAGGCGACGAACGGTGACACGCACCTTGGCGGCGAGGACTTTGACAACCGCCTCGTCACGTTCTTCAGCGAGGAGTTCAAGCGCAAGAACAAGGGTAAGGACCTTTCGTCGAGCCACCGCGCGCTGCGCCGCCTGCGCACGGCGTGCGAGCGCGCGAAGCGCACGCTGTCGTCCGCGACGCAGGCGACGATCGAGATCGACGCGCTGTTCGACAACGTCGACTTCCAGGCCAACATCACGCGCGCGCGCTTCGAGGAGCTGTGCGGCGACCTGTTCCGCAGCACAATGCAGCCGGTGGAGCGCGTGCTGCAGGACGCAAAGATGGACAAGCG
BON 20	2017-08-04	25 - 29	1	scalp	Ulcer	0.66	0.00	0.05		1	Yarumales	Meta	Orinoco	Meglumine antimoniate	L. braziliensis	LbCol01	MT543301	AGGTGAAGGCGACGAACGGTGACACGCACCTTGGCGGCGAGGACTTTGACAACCGCCTCGTCACGTTCTTCAGCGAGGAGTTCAAGCGCAAGAACAAGGGTAAGGACCTTTCGTCGAGCCACCGCGCGCTGCGCCGCCTGCGCACGGCGTGCGAGCGCGCGAAGCGCACGCTGTCGTCCGCGACGCAGGCGACGATCGAGATCGACGCGCTGTTCGACAACGTCGACTTCCAGGCCAACATCACGCGCGCGCGCTTCGAGGAGCTGTGCGGCGACCTGTTCCGCAGCACAATGCAGCCGGTGGAGCGCGTGCTGCAGGACGCAAAGATGGACAAGCG
BON 21	2017-08-04	19 - 24	2	right leg	Ulcer	0.5	0.20	1.69		1	Yarumales	Meta	Orinoco	Meglumine antimoniate	L. braziliensis	LbCol01	MT543301	AGGTGAAGGCGACGAACGGTGACACGCACCTTGGCGGCGAGGACTTTGACAACCGCCTCGTCACGTTCTTCAGCGAGGAGTTCAAGCGCAAGAACAAGGGTAAGGACCTTTCGTCGAGCCACCGCGCGCTGCGCCGCCTGCGCACGGCGTGCGAGCGCGCGAAGCGCACGCTGTCGTCCGCGACGCAGGCGACGATCGAGATCGACGCGCTGTTCGACAACGTCGACTTCCAGGCCAACATCACGCGCGCGCGCTTCGAGGAGCTGTGCGGCGACCTGTTCCGCAGCACAATGCAGCCGGTGGAGCGCGTGCTGCAGGACGCAAAGATGGACAAGCG
BON 22	2017-08-04	25 - 29	1	back	Ulcer	1.5	0.00	13.50		0	Puerto Leguizamo	Putumayo	Amazon	Meglumine antimoniate	L. braziliensis	LbCol01	MT543301	AGGTGAAGGCGACGAACGGTGACACGCACCTTGGCGGCGAGGACTTTGACAACCGCCTCGTCACGTTCTTCAGCGAGGAGTTCAAGCGCAAGAACAAGGGTAAGGACCTTTCGTCGAGCCACCGCGCGCTGCGCCGCCTGCGCACGGCGTGCGAGCGCGCGAAGCGCACGCTGTCGTCCGCGACGCAGGCGACGATCGAGATCGACGCGCTGTTCGACAACGTCGACTTCCAGGCCAACATCACGCGCGCGCGCTTCGAGGAGCTGTGCGGCGACCTGTTCCGCAGCACAATGCAGCCGGTGGAGCGCGTGCTGCAGGACGCAAAGATGGACAAGCG
BON 23	2017-08-04	25 - 29	1	right arm	Ulcer	1	3.30	5.00		1	Dorada	Putumayo	Amazon	Meglumine antimoniate	L. panamensis	LpCol01	MT543304	AGGTGAAGGCGACGAACGGTGACACGCACCTTGGCGGCGAGGACTTTGACAACCGCCTCGTCACGTTCTTCACCGAGGAGTTCAAGCGCAAGAACAAGGGTAAGGACCTTTCGTCGAGCCACCGCGCGCTGCGCCGCCTGCGCACGGCGTGCGAGCGCGCGAAGCGCACGCTGTCGTCCGCGACGCAGGCGACGATCGAGATCGACGCGCTGTTCGACAACGTCGACTTCCAGGCCAACATCACGCGCGCGCGCTTCGAGGAGCTGTGCGGCGACCTGTTCCGCAGCACAATGCAGCCGGTGGAGCGCGTGCTGCAGGACGCAAAGATGGACAAGCG
BON 24	2017-08-04	19 - 24	1	left arm	Ulcer	2	0.80	2.10		1	La Macarena	Meta	Orinoco	Meglumine antimoniate	L. braziliensis	LbCol01	MT543301	AGGTGAAGGCGACGAACGGTGACACGCACCTTGGCGGCGAGGACTTTGACAACCGCCTCGTCACGTTCTTCAGCGAGGAGTTCAAGCGCAAGAACAAGGGTAAGGACCTTTCGTCGAGCCACCGCGCGCTGCGCCGCCTGCGCACGGCGTGCGAGCGCGCGAAGCGCACGCTGTCGTCCGCGACGCAGGCGACGATCGAGATCGACGCGCTGTTCGACAACGTCGACTTCCAGGCCAACATCACGCGCGCGCGCTTCGAGGAGCTGTGCGGCGACCTGTTCCGCAGCACAATGCAGCCGGTGGAGCGCGTGCTGCAGGACGCAAAGATGGACAAGCG
BON 25	2017-08-04	19 - 24	1	abdomen	Ulcer	1.5	7.50	10.00		WD	Puerto Rico	Meta	Orinoco	Meglumine antimoniate	L. braziliensis	LbCol01	MT543301	AGGTGAAGGCGACGAACGGTGACACGCACCTTGGCGGCGAGGACTTTGACAACCGCCTCGTCACGTTCTTCAGCGAGGAGTTCAAGCGCAAGAACAAGGGTAAGGACCTTTCGTCGAGCCACCGCGCGCTGCGCCGCCTGCGCACGGCGTGCGAGCGCGCGAAGCGCACGCTGTCGTCCGCGACGCAGGCGACGATCGAGATCGACGCGCTGTTCGACAACGTCGACTTCCAGGCCAACATCACGCGCGCGCGCTTCGAGGAGCTGTGCGGCGACCTGTTCCGCAGCACAATGCAGCCGGTGGAGCGCGTGCTGCAGGACGCAAAGATGGACAAGCG
BON 26	2017-08-04	19 - 24	3	right hand	Ulcer	1.5	0.64	1.50		WD	San José del Guaviare	Guaviare	Amazon	Meglumine antimoniate	L. braziliensis	LbCol01	MT543301	AGGTGAAGGCGACGAACGGTGACACGCACCTTGGCGGCGAGGACTTTGACAACCGCCTCGTCACGTTCTTCAGCGAGGAGTTCAAGCGCAAGAACAAGGGTAAGGACCTTTCGTCGAGCCACCGCGCGCTGCGCCGCCTGCGCACGGCGTGCGAGCGCGCGAAGCGCACGCTGTCGTCCGCGACGCAGGCGACGATCGAGATCGACGCGCTGTTCGACAACGTCGACTTCCAGGCCAACATCACGCGCGCGCGCTTCGAGGAGCTGTGCGGCGACCTGTTCCGCAGCACAATGCAGCCGGTGGAGCGCGTGCTGCAGGACGCAAAGATGGACAAGCG
BON 27	2017-08-04	19 - 24	1	ear	Ulcer	2	0.48	0.00		1	Magüi Payán	Nariño	Pacific	Meglumine antimoniate	WD	WD
BON 28	2017-08-04	19 - 24	1	left leg	Ulcer	1	2.70	6.60		1	San José del Guaviare	Guaviare	Amazon	Meglumine antimoniate	L. panamensis	LpCol01	MT543304	AGGTGAAGGCGACGAACGGTGACACGCACCTTGGCGGCGAGGACTTTGACAACCGCCTCGTCACGTTCTTCACCGAGGAGTTCAAGCGCAAGAACAAGGGTAAGGACCTTTCGTCGAGCCACCGCGCGCTGCGCCGCCTGCGCACGGCGTGCGAGCGCGCGAAGCGCACGCTGTCGTCCGCGACGCAGGCGACGATCGAGATCGACGCGCTGTTCGACAACGTCGACTTCCAGGCCAACATCACGCGCGCGCGCTTCGAGGAGCTGTGCGGCGACCTGTTCCGCAGCACAATGCAGCCGGTGGAGCGCGTGCTGCAGGACGCAAAGATGGACAAGCG
BON 30	2017-08-04	19 - 24	2	left leg	Ulcer	2	3.30	5.50		1	Puerto Ospina	Putumayo	Amazon	Meglumine antimoniate	L. braziliensis	LbCol01	MT543301	AGGTGAAGGCGACGAACGGTGACACGCACCTTGGCGGCGAGGACTTTGACAACCGCCTCGTCACGTTCTTCAGCGAGGAGTTCAAGCGCAAGAACAAGGGTAAGGACCTTTCGTCGAGCCACCGCGCGCTGCGCCGCCTGCGCACGGCGTGCGAGCGCGCGAAGCGCACGCTGTCGTCCGCGACGCAGGCGACGATCGAGATCGACGCGCTGTTCGACAACGTCGACTTCCAGGCCAACATCACGCGCGCGCGCTTCGAGGAGCTGTGCGGCGACCTGTTCCGCAGCACAATGCAGCCGGTGGAGCGCGTGCTGCAGGACGCAAAGATGGACAAGCG
BON 31	2017-08-15	19 - 24	1	left hand	Ulcer	2	3.24	0.00	Biopsy	1	Puerto Asis	Putumayo	Amazon	Meglumine antimoniate	L. panamensis	LpCol01	MT543304	AGGTGAAGGCGACGAACGGTGACACGCACCTTGGCGGCGAGGACTTTGACAACCGCCTCGTCACGTTCTTCACCGAGGAGTTCAAGCGCAAGAACAAGGGTAAGGACCTTTCGTCGAGCCACCGCGCGCTGCGCCGCCTGCGCACGGCGTGCGAGCGCGCGAAGCGCACGCTGTCGTCCGCGACGCAGGCGACGATCGAGATCGACGCGCTGTTCGACAACGTCGACTTCCAGGCCAACATCACGCGCGCGCGCTTCGAGGAGCTGTGCGGCGACCTGTTCCGCAGCACAATGCAGCCGGTGGAGCGCGTGCTGCAGGACGCAAAGATGGACAAGCG
BON 32	2017-08-15	19 - 24	2	left hand	Ulcer	2.5	0.15	1.44		1	Miraflores	Guaviare	Amazon	Meglumine antimoniate	L. lindenbergi	LlindCol01	MT543303	AGGTGAAGGCGACGAACGGTGACACGCACCTTGGCGGCGAGGACTTTGACAACCGCCTCGTCACGTTCTTCAGCGAGGAGTTCAAGCGCAAGAACAAGGGTAAGGACCTTTCGTTGAGCCACCGCGCGCTGCGCCGTCTGCGCACGGCGTGCGAGCGCGCGAAGCGCACGCTGTCGTCCGCGACGCAGGCGACGATCGAGATCGACGCGCTGTTCGACAACGTCGACTTCCAGGCCAACATCACGCGCGCGCGCTTCGAGGAGCTGTGCGGCGACCTGTTCCGCAGCACAATGCAGCCGGTGGAGCGCGTGCTGCAGGACGCAAAGATGGACAAGCG
BON 33	2017-08-15	19 - 24	3	WD	Ulcer	2.5	0.80	2.08	Biopsy	1	Miraflores	Guaviare	Amazon	Meglumine antimoniate	L. naiffi	LnCol01	MT543305	AGGTGAAGGCGACGAACGGTGACACGCACCTTGGCGGCGAGGACTTTGACAACCGCCTCGTCACGTTCTTCAGCGAGGAGTTCAAGCGCAAGAACAAGGGTAAGGACCTTTCGTCGAGCCACCGCGCACTGCGCCGTCTGCGCACGGCGTGCGAGCGCGCGAAGCGCACGCTGTCGTCCGCGACGCAGGCGACGATCGAGATCGACGCGCTGTTCGACAACGTCGACTTCCAGGCCAACATCACGCGCGCGCGCTTCGAGGAGCTGTGCGGCGACCTGTTTCGCAGCACAATGCAGCCGGTGGAGCGCGTGCTGCAGGACGCAAAGATGGACAAGCG
BON 34	2017-08-15	25 - 29	1	right hand	Ulcer	3	8.70	7.00		1	Tibú	Norte de Santander	Andean	Meglumine antimoniate	L. braziliensis	LbCol01	MT543301	AGGTGAAGGCGACGAACGGTGACACGCACCTTGGCGGCGAGGACTTTGACAACCGCCTCGTCACGTTCTTCAGCGAGGAGTTCAAGCGCAAGAACAAGGGTAAGGACCTTTCGTCGAGCCACCGCGCGCTGCGCCGCCTGCGCACGGCGTGCGAGCGCGCGAAGCGCACGCTGTCGTCCGCGACGCAGGCGACGATCGAGATCGACGCGCTGTTCGACAACGTCGACTTCCAGGCCAACATCACGCGCGCGCGCTTCGAGGAGCTGTGCGGCGACCTGTTCCGCAGCACAATGCAGCCGGTGGAGCGCGTGCTGCAGGACGCAAAGATGGACAAGCG
BON 35	2017-08-15	19 - 24	1	left ankle	Ulcer	1	1.08	3.36		WD	Miraflores	Guaviare	Amazon	Meglumine antimoniate	L. braziliensis	LbCol01	MT543301	AGGTGAAGGCGACGAACGGTGACACGCACCTTGGCGGCGAGGACTTTGACAACCGCCTCGTCACGTTCTTCAGCGAGGAGTTCAAGCGCAAGAACAAGGGTAAGGACCTTTCGTCGAGCCACCGCGCGCTGCGCCGCCTGCGCACGGCGTGCGAGCGCGCGAAGCGCACGCTGTCGTCCGCGACGCAGGCGACGATCGAGATCGACGCGCTGTTCGACAACGTCGACTTCCAGGCCAACATCACGCGCGCGCGCTTCGAGGAGCTGTGCGGCGACCTGTTCCGCAGCACAATGCAGCCGGTGGAGCGCGTGCTGCAGGACGCAAAGATGGACAAGCG
BON 36	2017-08-15	25 - 29	1	right ankle	Ulcer	1.5	0	5.50	Biopsy	1	San José del Guaviare	Guaviare	Amazon	Meglumine antimoniate	L. braziliensis	LbCol01	MT543301	AGGTGAAGGCGACGAACGGTGACACGCACCTTGGCGGCGAGGACTTTGACAACCGCCTCGTCACGTTCTTCAGCGAGGAGTTCAAGCGCAAGAACAAGGGTAAGGACCTTTCGTCGAGCCACCGCGCGCTGCGCCGCCTGCGCACGGCGTGCGAGCGCGCGAAGCGCACGCTGTCGTCCGCGACGCAGGCGACGATCGAGATCGACGCGCTGTTCGACAACGTCGACTTCCAGGCCAACATCACGCGCGCGCGCTTCGAGGAGCTGTGCGGCGACCTGTTCCGCAGCACAATGCAGCCGGTGGAGCGCGTGCTGCAGGACGCAAAGATGGACAAGCG
BON 38	2017-08-25	19 - 24	1	right hand	Ulcer	0.33	1.80	3.00		1	Medio San Juan	Chocó	Pacific	Meglumine antimoniate	L. panamensis	LpCol01	MT543304	AGGTGAAGGCGACGAACGGTGACACGCACCTTGGCGGCGAGGACTTTGACAACCGCCTCGTCACGTTCTTCACCGAGGAGTTCAAGCGCAAGAACAAGGGTAAGGACCTTTCGTCGAGCCACCGCGCGCTGCGCCGCCTGCGCACGGCGTGCGAGCGCGCGAAGCGCACGCTGTCGTCCGCGACGCAGGCGACGATCGAGATCGACGCGCTGTTCGACAACGTCGACTTCCAGGCCAACATCACGCGCGCGCGCTTCGAGGAGCTGTGCGGCGACCTGTTCCGCAGCACAATGCAGCCGGTGGAGCGCGTGCTGCAGGACGCAAAGATGGACAAGCG
BON 39	2017-08-25	19 - 24	1	right hand	Ulcer	1	0.42	1.87		1	Santa Ana	Putumayo	Amazon	Meglumine antimoniate	WD	WD
BON 40	2017-08-25	19 - 24	1	left arm	Ulcer	1	1.00	0.00	Biopsy	WD	Piñoña Blanco	Putumayo	Amazon	Meglumine antimoniate	L. panamensis	LpCol01	MT543304	AGGTGAAGGCGACGAACGGTGACACGCACCTTGGCGGCGAGGACTTTGACAACCGCCTCGTCACGTTCTTCACCGAGGAGTTCAAGCGCAAGAACAAGGGTAAGGACCTTTCGTCGAGCCACCGCGCGCTGCGCCGCCTGCGCACGGCGTGCGAGCGCGCGAAGCGCACGCTGTCGTCCGCGACGCAGGCGACGATCGAGATCGACGCGCTGTTCGACAACGTCGACTTCCAGGCCAACATCACGCGCGCGCGCTTCGAGGAGCTGTGCGGCGACCTGTTCCGCAGCACAATGCAGCCGGTGGAGCGCGTGCTGCAGGACGCAAAGATGGACAAGCG
BON 41	2017-08-25	19 - 24	1	right hand	Ulcer	1.5	0.30	2.88	Biopsy	0	Puerto Caicedo	Putumayo	Amazon	Meglumine antimoniate	L. panamensis	LpCol01	MT543304	AGGTGAAGGCGACGAACGGTGACACGCACCTTGGCGGCGAGGACTTTGACAACCGCCTCGTCACGTTCTTCACCGAGGAGTTCAAGCGCAAGAACAAGGGTAAGGACCTTTCGTCGAGCCACCGCGCGCTGCGCCGCCTGCGCACGGCGTGCGAGCGCGCGAAGCGCACGCTGTCGTCCGCGACGCAGGCGACGATCGAGATCGACGCGCTGTTCGACAACGTCGACTTCCAGGCCAACATCACGCGCGCGCGCTTCGAGGAGCTGTGCGGCGACCTGTTCCGCAGCACAATGCAGCCGGTGGAGCGCGTGCTGCAGGACGCAAAGATGGACAAGCG
BON 42	2017-08-25	19 - 24	1	right leg	Ulcer	1	4.00	8.58		1	El Rubí	Meta	Orinoco	Meglumine antimoniate	L. braziliensis	LbCol01	MT543301	AGGTGAAGGCGACGAACGGTGACACGCACCTTGGCGGCGAGGACTTTGACAACCGCCTCGTCACGTTCTTCAGCGAGGAGTTCAAGCGCAAGAACAAGGGTAAGGACCTTTCGTCGAGCCACCGCGCGCTGCGCCGCCTGCGCACGGCGTGCGAGCGCGCGAAGCGCACGCTGTCGTCCGCGACGCAGGCGACGATCGAGATCGACGCGCTGTTCGACAACGTCGACTTCCAGGCCAACATCACGCGCGCGCGCTTCGAGGAGCTGTGCGGCGACCTGTTCCGCAGCACAATGCAGCCGGTGGAGCGCGTGCTGCAGGACGCAAAGATGGACAAGCG
BON 44	2017-08-25	25 - 29	1	right arm	Ulcer	1.5	0.00	0.00	Biopsy	1	San José del Guaviare	Guaviare	Amazon	Meglumine antimoniate	L. braziliensis	LbCol01	MT543301	AGGTGAAGGCGACGAACGGTGACACGCACCTTGGCGGCGAGGACTTTGACAACCGCCTCGTCACGTTCTTCAGCGAGGAGTTCAAGCGCAAGAACAAGGGTAAGGACCTTTCGTCGAGCCACCGCGCGCTGCGCCGCCTGCGCACGGCGTGCGAGCGCGCGAAGCGCACGCTGTCGTCCGCGACGCAGGCGACGATCGAGATCGACGCGCTGTTCGACAACGTCGACTTCCAGGCCAACATCACGCGCGCGCGCTTCGAGGAGCTGTGCGGCGACCTGTTCCGCAGCACAATGCAGCCGGTGGAGCGCGTGCTGCAGGACGCAAAGATGGACAAGCG
BON 45	2017-09-04	19 - 24	1	left arm	Ulcer	1	0.81	0.00	Biopsy	1	Puerto Candelaria	Meta	Orinoco	Meglumine antimoniate	WD	WD
BON 46	2017-09-04	19 - 24	1	left arm	Ulcer	1	0.20	0.96		WD	La Uribe	Meta	Orinoco	Meglumine antimoniate	L. braziliensis	LbCol01	MT543301	AGGTGAAGGCGACGAACGGTGACACGCACCTTGGCGGCGAGGACTTTGACAACCGCCTCGTCACGTTCTTCAGCGAGGAGTTCAAGCGCAAGAACAAGGGTAAGGACCTTTCGTCGAGCCACCGCGCGCTGCGCCGCCTGCGCACGGCGTGCGAGCGCGCGAAGCGCACGCTGTCGTCCGCGACGCAGGCGACGATCGAGATCGACGCGCTGTTCGACAACGTCGACTTCCAGGCCAACATCACGCGCGCGCGCTTCGAGGAGCTGTGCGGCGACCTGTTCCGCAGCACAATGCAGCCGGTGGAGCGCGTGCTGCAGGACGCAAAGATGGACAAGCG
BON 47	2017-09-04	19 - 24	1	right hand	Ulcer	WD	3.06	11.9		1	Mambita	Cundinamarca	Andean	Meglumine antimoniate	L. panamensis	LpCol01	MT543304	AGGTGAAGGCGACGAACGGTGACACGCACCTTGGCGGCGAGGACTTTGACAACCGCCTCGTCACGTTCTTCACCGAGGAGTTCAAGCGCAAGAACAAGGGTAAGGACCTTTCGTCGAGCCACCGCGCGCTGCGCCGCCTGCGCACGGCGTGCGAGCGCGCGAAGCGCACGCTGTCGTCCGCGACGCAGGCGACGATCGAGATCGACGCGCTGTTCGACAACGTCGACTTCCAGGCCAACATCACGCGCGCGCGCTTCGAGGAGCTGTGCGGCGACCTGTTCCGCAGCACAATGCAGCCGGTGGAGCGCGTGCTGCAGGACGCAAAGATGGACAAGCG
BON 48	2017-09-04	19 - 24	2	right arm	Ulcer	3	0.35	0.00	Biopsy	WD	Llanos del Yari	Meta	Orinoco	Meglumine antimoniate	L. braziliensis	LbCol02	MT543302	AGGTGAAGGCGACGAACGGTGACACGCACCTTGGCGGCGAGGACTTTGACAACCGCCTCGTCACGTTCTTCAGCGAGGAGTTCAAGCGCAAGAACAAGGGTAAGGACCTTTCGTCGAGCCACCGCGCACTGCGCCGTCTGCGCACGGCGTGCGAGCGCGCGAAGCGCACGCTGTCGTCCGCGACGCAGGCGACGATCGAGATCGACGCGCTGTTCGACAACGTCGACTTCCAGGCCAACATCACGCGCGCGCGCTTCGAGGAGCTGTGCGGCGACCTGTTCCGCAGCACAATGCAGCCGGTGGAGCGCGTGCTGCAGGACGCAAAGATGGACAAGCG
BON 49	2017-09-04	25 - 29	1	left arm	Ulcer	2	1.44	3.42		1	Llanos del Yari	Meta	Orinoco	Meglumine antimoniate	L. braziliensis	LbCol01	MT543301	AGGTGAAGGCGACGAACGGTGACACGCACCTTGGCGGCGAGGACTTTGACAACCGCCTCGTCACGTTCTTCAGCGAGGAGTTCAAGCGCAAGAACAAGGGTAAGGACCTTTCGTCGAGCCACCGCGCGCTGCGCCGCCTGCGCACGGCGTGCGAGCGCGCGAAGCGCACGCTGTCGTCCGCGACGCAGGCGACGATCGAGATCGACGCGCTGTTCGACAACGTCGACTTCCAGGCCAACATCACGCGCGCGCGCTTCGAGGAGCTGTGCGGCGACCTGTTCCGCAGCACAATGCAGCCGGTGGAGCGCGTGCTGCAGGACGCAAAGATGGACAAGCG
BON 50	2017-09-04	19 - 24	1	left buttock	Ulcer	2	1.00	0.00	Biopsy	1	Chacón	Meta	Orinoco	Meglumine antimoniate	L. braziliensis	LbCol01	MT543301	AGGTGAAGGCGACGAACGGTGACACGCACCTTGGCGGCGAGGACTTTGACAACCGCCTCGTCACGTTCTTCAGCGAGGAGTTCAAGCGCAAGAACAAGGGTAAGGACCTTTCGTCGAGCCACCGCGCGCTGCGCCGCCTGCGCACGGCGTGCGAGCGCGCGAAGCGCACGCTGTCGTCCGCGACGCAGGCGACGATCGAGATCGACGCGCTGTTCGACAACGTCGACTTCCAGGCCAACATCACGCGCGCGCGCTTCGAGGAGCTGTGCGGCGACCTGTTCCGCAGCACAATGCAGCCGGTGGAGCGCGTGCTGCAGGACGCAAAGATGGACAAGCG
BON 51	2017-09-04	25 - 29	1	left leg	Ulcer	3	WD	WD		WD	Cachicamo	Guaviare	Amazon	Meglumine antimoniate	L. panamensis	LpCol01	MT543304	AGGTGAAGGCGACGAACGGTGACACGCACCTTGGCGGCGAGGACTTTGACAACCGCCTCGTCACGTTCTTCACCGAGGAGTTCAAGCGCAAGAACAAGGGTAAGGACCTTTCGTCGAGCCACCGCGCGCTGCGCCGCCTGCGCACGGCGTGCGAGCGCGCGAAGCGCACGCTGTCGTCCGCGACGCAGGCGACGATCGAGATCGACGCGCTGTTCGACAACGTCGACTTCCAGGCCAACATCACGCGCGCGCGCTTCGAGGAGCTGTGCGGCGACCTGTTCCGCAGCACAATGCAGCCGGTGGAGCGCGTGCTGCAGGACGCAAAGATGGACAAGCG
BON 53	2017-09-04	25 - 29	1	left arm	Ulcer	3	1.08	0.00	Biopsy	WD	Carepa	Antioquia	Andean	Meglumine antimoniate	L. panamensis	LpCol01	MT543304	AGGTGAAGGCGACGAACGGTGACACGCACCTTGGCGGCGAGGACTTTGACAACCGCCTCGTCACGTTCTTCACCGAGGAGTTCAAGCGCAAGAACAAGGGTAAGGACCTTTCGTCGAGCCACCGCGCGCTGCGCCGCCTGCGCACGGCGTGCGAGCGCGCGAAGCGCACGCTGTCGTCCGCGACGCAGGCGACGATCGAGATCGACGCGCTGTTCGACAACGTCGACTTCCAGGCCAACATCACGCGCGCGCGCTTCGAGGAGCTGTGCGGCGACCTGTTCCGCAGCACAATGCAGCCGGTGGAGCGCGTGCTGCAGGACGCAAAGATGGACAAGCG
BON 54	2017-09-04	19 - 24	1	right arm	Ulcer	0.04	2.00	5.44		1	Llorente	Nariño	Pacific	Meglumine antimoniate	L. panamensis	LpCol01	MT543304	AGGTGAAGGCGACGAACGGTGACACGCACCTTGGCGGCGAGGACTTTGACAACCGCCTCGTCACGTTCTTCACCGAGGAGTTCAAGCGCAAGAACAAGGGTAAGGACCTTTCGTCGAGCCACCGCGCGCTGCGCCGCCTGCGCACGGCGTGCGAGCGCGCGAAGCGCACGCTGTCGTCCGCGACGCAGGCGACGATCGAGATCGACGCGCTGTTCGACAACGTCGACTTCCAGGCCAACATCACGCGCGCGCGCTTCGAGGAGCTGTGCGGCGACCTGTTCCGCAGCACAATGCAGCCGGTGGAGCGCGTGCTGCAGGACGCAAAGATGGACAAGCG
BON 55	2017-09-04	19 - 24	4	right arm	Ulcer	1	0.16	0.81		0	Campo alegre	Guainía	Amazon	Meglumine antimoniate	L. braziliensis	LbCol01	MT543301	AGGTGAAGGCGACGAACGGTGACACGCACCTTGGCGGCGAGGACTTTGACAACCGCCTCGTCACGTTCTTCAGCGAGGAGTTCAAGCGCAAGAACAAGGGTAAGGACCTTTCGTCGAGCCACCGCGCGCTGCGCCGCCTGCGCACGGCGTGCGAGCGCGCGAAGCGCACGCTGTCGTCCGCGACGCAGGCGACGATCGAGATCGACGCGCTGTTCGACAACGTCGACTTCCAGGCCAACATCACGCGCGCGCGCTTCGAGGAGCTGTGCGGCGACCTGTTCCGCAGCACAATGCAGCCGGTGGAGCGCGTGCTGCAGGACGCAAAGATGGACAAGCG
BON 57	2017-09-14	25 - 29	2	left leg	Ulcer	2.5	0.48	0.00		WD	El carmen	Norte de Santander	Andean	Meglumine antimoniate	L. panamensis	LpCol01	MT543304	---------------------------------------------------------------------------------------------------------------------------GCGCGCTGCGCCGCCTGCGCACGGCGTGCGAGCGCGCGAAGCGCACGCTGTCGTCCGCGACGCAGGCGACGATCGAGATCGACGCGCTGTTCGACAACGTCGACTTCCAGGCCAACATCACGCGCGCGCGCTTCGAGGAGCTGTGCGGCGACCTGTTCCGCAGCACAATGCAGCCGGTGGAGCGCGTGCTGCAGGACGCAAAGATGGACAAGCG
BON 58	2017-09-14	19 - 24	1	neck	Ulcer	1.5	0.04	0.00	Biopsy	1	Medio baudo	Chocó	Pacific	Meglumine antimoniate	L. panamensis	LpCol01	MT543304	AGGTGAAGGCGACGAACGGTGACACGCACCTTGGCGGCGAGGACTTTGACAACCGCCTCGTCACGTTCTTCACCGAGGAGTTCAAGCGCAAGAACAAGGGTAAGGACCTTTCGTCGAGCCACCGCGCGCTGCGCCGCCTGCGCACGGCGTGCGAGCGCGCGAAGCGCACGCTGTCGTCCGCGACGCAGGCGACGATCGAGATCGACGCGCTGTTCGACAACGTCGACTTCCAGGCCAACATCACGCGCGCGCGCTTCGAGGAGCTGTGCGGCGACCTGTTCCGCAGCACAATGCAGCCGGTGGAGCGCGTGCTGCAGGACGCAAAGATGGACAAGCG
BON 59	2017-09-14	25 - 29	2	left arm	Ulcer	0.5	0.09	0.35		1	Segovia	Antioquia	Andean	Meglumine antimoniate	WD	WD
BON 60	2017-09-14	30 - 34	1	left arm	Ulcer	0.5	0.20	0.00	Biopsy	WD	Segovia	Antioquia	Andean	Meglumine antimoniate	L. panamensis	LpCol01	MT543304	AGGTGAAGGCGACGAACGGTGACACGCACCTTGGCGGCGAGGACTTTGACAACCGCCTCGTCACGTTCTTCACCGAGGAGTTCAAGCGCAAGAACAAGGGTAAGGACCTTTCGTCGAGCCACCGCGCGCTGCGCCGCCTGCGCACGGCGTGCGAGCGCGCGAAGCGCACGCTGTCGTCCGCGACGCAGGCGACGATCGAGATCGACGCGCTGTTCGACAACGTCGACTTCCAGGCCAACATCACGCGCGCGCGCTTCGAGGAGCTGTGCGGCGACCTGTTCCGCAGCACAATGCAGCCGGTGGAGCGCGTGCTGCAGGACGCAAAGATGGACAAGCG
BON 61	2017-09-14	19 - 24	1	left foot	Ulcer	1	4.20	0.00		WD	San Jose del Guaviare	Guaviare	Amazon	Meglumine antimoniate	L. braziliensis	LbCol01	MT543301	AGGTGAAGGCGACGAACGGTGACACGCACCTTGGCGGCGAGGACTTTGACAACCGCCTCGTCACGTTCTTCAGCGAGGAGTTCAAGCGCAAGAACAAGGGTAAGGACCTTTCGTCGAGCCACCGCGCGCTGCGCCGCCTGCGCACGGCGTGCGAGCGCGCGAAGCGCACGCTGTCGTCCGCGACGCAGGCGACGATCGAGATCGACGCGCTGTTCGACAACGTCGACTTCCAGGCCAACATCACGCGCGCGCGCTTCGAGGAGCTGTGCGGCGACCTGTTCCGCAGCACAATGCAGCCGGTGGAGCGCGTGCTGCAGGACGCAAAGATGGACAAGCG
BON 62	2017-09-14	19 - 24	1	right arm	Ulcer	1.5	9.90	0.00	Biopsy	0	Mapiripan	Meta	Orinoco	Meglumine antimoniate	L. braziliensis	LbCol01	MT543301	AGGTGAAGGCGACGAACGGTGACACGCACCTTGGCGGCGAGGACTTTGACAACCGCCTCGTCACGTTCTTCAGCGAGGAGTTCAAGCGCAAGAACAAGGGTAAGGACCTTTCGTCGAGCCACCGCGCGCTGCGCCGCCTGCGCACGGCGTGCGAGCGCGCGAAGCGCACGCTGTCGTCCGCGACGCAGGCGACGATCGAGATCGACGCGCTGTTCGACAACGTCGACTTCCAGGCCAACATCACGCGCGCGCGCTTCGAGGAGCTGTGCGGCGACCTGTTCCGCAGCACAATGCAGCCGGTGGAGCGCGTGCTGCAGGACGCAAAGATGGACAAGCG
BAS 21	2017-09-18	25 - 29	1	right hand	Ulcer	WD	3.42	0.00		1	Puerto Libertador	Cordoba	Caribbean	Pentamidine isethionate	L. panamensis	LpCol01	MT543304	AGGTGAAGGCGACGAACGGTGACACGCACCTTGGCGGCGAGGACTTTGACAACCGCCTCGTCACGTTCTTCACCGAGGAGTTCAAGCGCAAGAACAAGGGTAAGGACCTTTCGTCGAGCCACCGCGCGCTGCGCCGCCTGCGCACGGCGTGCGAGCGCGCGAAGCGCACGCTGTCGTCCGCGACGCAGGCGACGATCGAGATCGACGCGCTGTTCGACAACGTCGACTTCCAGGCCAACATCACGCGCGCGCGCTTCGAGGAGCTGTGCGGCGACCTGTTCCGCAGCACAATGCAGCCGGTGGAGCGCGTGCTGCAGGACGCAAAGATGGACAAGCG
BON 63	2017-09-22	19 - 24	1	chest	Ulcer	WD	0.00	0.00		1	San José del Guaviare	Guaviare	Amazon	Meglumine antimoniate	L. braziliensis	LbCol01	MT543301	AGGTGAAGGCGACGAACGGTGACACGCACCTTGGCGGCGAGGACTTTGACAACCGCCTCGTCACGTTCTTCAGCGAGGAGTTCAAGCGCAAGAACAAGGGTAAGGACCTTTCGTCGAGCCACCGCGCGCTGCGCCGCCTGCGCACGGCGTGCGAGCGCGCGAAGCGCACGCTGTCGTCCGCGACGCAGGCGACGATCGAGATCGACGCGCTGTTCGACAACGTCGACTTCCAGGCCAACATCACGCGCGCGCGCTTCGAGGAGCTGTGCGGCGACCTGTTCCGCAGCACAATGCAGCCGGTGGAGCGCGTGCTGCAGGACGCAAAGATGGACAAGCG
BON 64	2017-09-22	25 - 29	1	left hand	Ulcer	WD	0.32	1.20		1	Miraflores	Guaviare	Amazon	Meglumine antimoniate	WD	WD
BON 65	2017-09-22	25 - 29	1	left arm	Ulcer	WD	1.80	0.00	Biopsy	WD	San José del Guaviare	Guaviare	Amazon	Meglumine antimoniate	L. braziliensis	LbCol01	MT543301	AGGTGAAGGCGACGAACGGTGACACGCACCTTGGCGGCGAGGACTTTGACAACCGCCTCGTCACGTTCTTCAGCGAGGAGTTCAAGCGCAAGAACAAGGGTAAGGACCTTTCGTCGAGCCACCGCGCGCTGCGCCGCCTGCGCACGGCGTGCGAGCGCGCGAAGCGCACGCTGTCGTCCGCGACGCAGGCGACGATCGAGATCGACGCGCTGTTCGACAACGTCGACTTCCAGGCCAACATCACGCGCGCGCGCTTCGAGGAGCTGTGCGGCGACCTGTTCCGCAGCACAATGCAGCCGGTGGAGCGCGTGCTGCAGGACGCAAAGATGGACAAGCG
BON 66	2017-09-22	25 - 29	1	right foot	Ulcer	WD	WD	WD		WD	Tumaco	Nariño	Pacific	Meglumine antimoniate	L. panamensis	LpCol01	MT543304	AGGTGAAGGCGACGAACGGTGACACGCACCTTGGCGGCGAGGACTTTGACAACCGCCTCGTCACGTTCTTCACCGAGGAGTTCAAGCGCAAGAACAAGGGTAAGGACCTTTCGTCGAGCCACCGCGCGCTGCGCCGCCTGCGCACGGCGTGCGAGCGCGCGAAGCGCACGCTGTCGTCCGCGACGCAGGCGACGATCGAGATCGACGCGCTGTTCGACAACGTCGACTTCCAGGCCAACATCACGCGCGCGCGCTTCGAGGAGCTGTGCGGCGACCTGTTCCGCAGCACAATGCAGCCGGTGGAGCGCGTGCTGCAGGACGCAAAGATGGACAAGCG
BON 67	2017-09-22	19 - 24	1	armpit	Ulcer	WD	WD	WD		WD	La Paz	Guaviare	Amazon	Meglumine antimoniate	L. braziliensis	LbCol01	MT543301	AGGTGAAGGCGACGAACGGTGACACGCACCTTGGCGGCGAGGACTTTGACAACCGCCTCGTCACGTTCTTCAGCGAGGAGTTCAAGCGCAAGAACAAGGGTAAGGACCTTTCGTCGAGCCACCGCGCGCTGCGCCGCCTGCGCACGGCGTGCGAGCGCGCGAAGCGCACGCTGTCGTCCGCGACGCAGGCGACGATCGAGATCGACGCGCTGTTCGACAACGTCGACTTCCAGGCCAACATCACGCGCGCGCGCTTCGAGGAGCTGTGCGGCGACCTGTTCCGCAGCACAATGCAGCCGGTGGAGCGCGTGCTGCAGGACGCAAAGATGGACAAGCG
BON 69	2017-09-22	19 - 24	1	right arm	Ulcer	WD	1.80	0.00	Biopsy	1	La Paz	Guaviare	Amazon	Meglumine antimoniate	WD	WD
BON 70	2017-09-22	25 - 29	2	right arm	Ulcer	4	0.08	0.88	Biopsy	1	La Macarena	Meta	Orinoco	Meglumine antimoniate	L. braziliensis	LbCol02	MT543302	AGGTGAAGGCGACGAACGGTGACACGCACCTTGGCGGCGAGGACTTTGACAACCGCCTCGTCACGTTCTTCAGCGAGGAGTTCAAGCGCAAGAACAAGGGTAAGGACCTTTCGTCGAGCCACCGCGCACTGCGCCGTCTGCGCACGGCGTGCGAGCGCGCGAAGCGCACGCTGTCGTCCGCGACGCAGGCGACGATCGAGATCGACGCGCTGTTCGACAACGTCGACTTCCAGGCCAACATCACGCGCGCGCGCTTCGAGGAGCTGTGCGGCGACCTGTTCCGCAGCACAATGCAGCCGGTGGAGCGCGTGCTGCAGGACGCAAAGATGGACAAGCG
BON 71	2017-09-22	19 - 24	2	left leg	Ulcer	4	1.68	0.00	Biopsy	1	Puerto Asis	Putumayo	Amazon	Meglumine antimoniate	L. braziliensis	LbCol02	MT543302	AGGTGAAGGCGACGAACGGTGACACGCACCTTGGCGGCGAGGACTTTGACAACCGCCTCGTCACGTTCTTCAGCGAGGAGTTCAAGCGCAAGAACAAGGGTAAGGACCTTTCGTCGAGCCACCGCGCACTGCGCCGTCTGCGCACGGCGTGCGAGCGCGCGAAGCGCACGCTGTCGTCCGCGACGCAGGCGACGATCGAGATCGACGCGCTGTTCGACAACGTCGACTTCCAGGCCAACATCACGCGCGCGCGCTTCGAGGAGCTGTGCGGCGACCTGTTCCGCAGCACAATGCAGCCGGTGGAGCGCGTGCTGCAGGACGCAAAGATGGACAAGCG
BON 72	2017-10-03	19 - 24	1	right arm	Ulcer	WD	0.00	6.60	Biopsy	1	Alto Baudo	Chocó	Pacific	Meglumine antimoniate	L. panamensis	LpCol01	MT543304	AGGTGAAGGCGACGAACGGTGACACGCACCTTGGCGGCGAGGACTTTGACAACCGCCTCGTCACGTTCTTCACCGAGGAGTTCAAGCGCAAGAACAAGGGTAAGGACCTTTCGTCGAGCCACCGCGCGCTGCGCCGCCTGCGCACGGCGTGCGAGCGCGCGAAGCGCACGCTGTCGTCCGCGACGCAGGCGACGATCGAGATCGACGCGCTGTTCGACAACGTCGACTTCCAGGCCAACATCACGCGCGCGCGCTTCGAGGAGCTGTGCGGCGACCTGTTCCGCAGCACAATGCAGCCGGTGGAGCGCGTGCTGCAGGACGCAAAGATGGACAAGCG
BON 73	2017-10-03	30 - 34	1	left foot	Ulcer	WD	2.70	0.00	Biopsy	1	WD	Vichada	Orinoco	Meglumine antimoniate	WD	WD
BON 74	2017-10-03	19 - 24	1	left foot	Ulcer	WD	0	0.00	Biopsy	1	Macarena	Meta	Orinoco	Meglumine antimoniate	WD	WD
BON 75	2017-10-03	30 - 34	2	left leg	Ulcer	WD	0.09	0.00		1	La Julia	Meta	Orinoco	Meglumine antimoniate	L. braziliensis	LbCol01	MT543301	AGGTGAAGGCGACGAACGGTGACACGCACCTTGGCGGCGAGGACTTTGACAACCGCCTCGTCACGTTCTTCAGCGAGGAGTTCAAGCGCAAGAACAAGGGTAAGGACCTTTCGTCGAGCCACCGCGCGCTGCGCCGCCTGCGCACGGCGTGCGAGCGCGCGAAGCGCACGCTGTCGTCCGCGACGCAGGCGACGATCGAGATCGACGCGCTGTTCGACAACGTCGACTTCCAGGCCAACATCACGCGCGCGCGCTTCGAGGAGCTGTGCGGCGACCTGTTCCGCAGCACAATGCAGCCGGTGGAGCGCGTGCTGCAGGACGCAAAGATGGACAAGCG
BON 76	2017-10-03	19 - 24	1	right leg	Ulcer	WD	3.23	0.00		1	Puerto Caicedo	Putumayo	Amazon	Meglumine antimoniate	L. panamensis	LpCol01	MT543304	AGGTGAAGGCGACGAACGGTGACACGCACCTTGGCGGCGAGGACTTTGACAACCGCCTCGTCACGTTCTTCACCGAGGAGTTCAAGCGCAAGAACAAGGGTAAGGACCTTTCGTCGAGCCACCGCGCGCTGCGCCGCCTGCGCACGGCGTGCGAGCGCGCGAAGCGCACGCTGTCGTCCGCGACGCAGGCGACGATCGAGATCGACGCGCTGTTCGACAACGTCGACTTCCAGGCCAACATCACGCGCGCGCGCTTCGAGGAGCTGTGCGGCGACCTGTTCCGCAGCACAATGCAGCCGGTGGAGCGCGTGCTGCAGGACGCAAAGATGGACAAGCG
BON 77	2017-10-18	19 - 24	2	right leg	Ulcer	2	3.75	12.00	Biopsy	1	Barranquillita	Guaviare	Amazon	Meglumine antimoniate	L. braziliensis	LbCol01	MT543301	AGGTGAAGGCGACGAACGGTGACACGCACCTTGGCGGCGAGGACTTTGACAACCGCCTCGTCACGTTCTTCAGCGAGGAGTTCAAGCGCAAGAACAAGGGTAAGGACCTTTCGTCGAGCCACCGCGCGCTGCGCCGCCTGCGCACGGCGTGCGAGCGCGCGAAGCGCACGCTGTCGTCCGCGACGCAGGCGACGATCGAGATCGACGCGCTGTTCGACAACGTCGACTTCCAGGCCAACATCACGCGCGCGCGCTTCGAGGAGCTGTGCGGCGACCTGTTCCGCAGCACAATGCAGCCGGTGGAGCGCGTGCTGCAGGACGCAAAGATGGACAAGCG
BON 78	2017-10-03	19 - 24	1	left foot	Ulcer	WD	1.30	2.52	Biopsy	WD	Llanos del Yari	Caqueta	Amazon	Meglumine antimoniate	L. braziliensis	LbCol01	MT543301	AGGTGAAGGCGACGAACGGTGACACGCACCTTGGCGGCGAGGACTTTGACAACCGCCTCGTCACGTTCTTCAGCGAGGAGTTCAAGCGCAAGAACAAGGGTAAGGACCTTTCGTCGAGCCACCGCGCGCTGCGCCGCCTGCGCACGGCGTGCGAGCGCGCGAAGCGCACGCTGTCGTCCGCGACGCAGGCGACGATCGAGATCGACGCGCTGTTCGACAACGTCGACTTCCAGGCCAACATCACGCGCGCGCGCTTCGAGGAGCTGTGCGGCGACCTGTTCCGCAGCACAATGCAGCCGGTGGAGCGCGTGCTGCAGGACGCAAAGATGGACAAGCG
BON 79	2017-10-18	25 - 29	1	left arm	Ulcer	2	0.25	1.50	Biopsy	1	Miraflores	Guaviare	Amazon	Meglumine antimoniate	L. braziliensis	LbCol01	MT543301	AGGTGAAGGCGACGAACGGTGACACGCACCTTGGCGGCGAGGACTTTGACAACCGCCTCGTCACGTTCTTCAGCGAGGAGTTCAAGCGCAAGAACAAGGGTAAGGACCTTTCGTCGAGCCACCGCGCGCTGCGCCGCCTGCGCACGGCGTGCGAGCGCGCGAAGCGCACGCTGTCGTCCGCGACGCAGGCGACGATCGAGATCGACGCGCTGTTCGACAACGTCGACTTCCAGGCCAACATCACGCGCGCGCGCTTCGAGGAGCTGTGCGGCGACCTGTTCCGCAGCACAATGCAGCCGGTGGAGCGCGTGCTGCAGGACGCAAAGATGGACAAGCG
BON 80	2017-10-18	25 - 29	2	left arm	Ulcer	2	0.50	4.00		0	Miraflores	Guaviare	Amazon	Meglumine antimoniate	WD	WD
BON 81	2017-10-18	19 - 24	1	left arm	Ulcer	1.2	3.15	3.00		1	La gabarra	Norte de Santander	Andean	Meglumine antimoniate	WD	WD
BON 83	2017-10-18	25 - 29	2	left arm	Ulcer	1	0.09	0.72	Biopsy	1	Carrizales	Antioquia	Andean	Meglumine antimoniate	L. panamensis	LpCol01	MT543304	AGGTGAAGGCGACGAACGGTGACACGCACCTTGGCGGCGAGGACTTTGACAACCGCCTCGTCACGTTCTTCACCGAGGAGTTCAAGCGCAAGAACAAGGGTAAGGACCTTTCGTCGAGCCACCGCGCGCTGCGCCGCCTGCGCACGGCGTGCGAGCGCGCGAAGCGCACGCTGTCGTCCGCGACGCAGGCGACGATCGAGATCGACGCGCTGTTCGACAACGTCGACTTCCAGGCCAACATCACGCGCGCGCGCTTCGAGGAGCTGTGCGGCGACCTGTTCCGCAGCACAATGCAGCCGGTGGAGCGCGTGCTGCAGGACGCAAAGATGGACAAGCG
BON 84	2017-10-18	25 - 29	1	left arm	Ulcer	1.5	0.04	0.35	Biopsy	1	WD	WD	WD	Meglumine antimoniate	WD	WD
BAS 23	2017-10-24	25 - 29	2	right hand	Ulcer	2	3.60	8.75		1	Puerto Ospina	Putumayo	Amazon	Pentamidine isethionate	L. braziliensis	LbCol01	MT543301	AGGTGAAGGCGACGAACGGTGACACGCACCTTGGCGGCGAGGACTTTGACAACCGCCTCGTCACGTTCTTCAGCGAGGAGTTCAAGCGCAAGAACAAGGGTAAGGACCTTTCGTCGAGCCACCGCGCGCTGCGCCGCCTGCGCACGGCGTGCGAGCGCGCGAAGCGCACGCTGTCGTCCGCGACGCAGGCGACGATCGAGATCGACGCGCTGTTCGACAACGTCGACTTCCAGGCCAACATCACGCGCGCGCGCTTCGAGGAGCTGTGCGGCGACCTGTTCCGCAGCACAATGCAGCCGGTGGAGCGCGTGCTGCAGGACGCAAAGATGGACAAGCG
BAS 25	2017-10-24	25 - 29	2	left arm	Ulcer	1	0.00	0.00		1	Calamar	Guaviare	Amazon	Pentamidine isethionate	WD	WD
BON88	2017-10-30	19 - 24	2	left arm	Ulcer	1	2.25	3.00		1	El Retorno	Guaviare	Amazon	Meglumine antimoniate	L. braziliensis	LbCol01	MT543301	AGGTGAAGGCGACGAACGGTGACACGCACCTTGGCGGCGAGGACTTTGACAACCGCCTCGTCACGTTCTTCAGCGAGGAGTTCAAGCGCAAGAACAAGGGTAAGGACCTTTCGTCGAGCCACCGCGCGCTGCGCCGCCTGCGCACGGCGTGCGAGCGCGCGAAGCGCACGCTGTCGTCCGCGACGCAGGCGACGATCGAGATCGACGCGCTGTTCGACAACGTCGACTTCCAGGCCAACATCACGCGCGCGCGCTTCGAGGAGCTGTGCGGCGACCTGTTCCGCAGCACAATGCAGCCGGTGGAGCGCGTGCTGCAGGACGCAAAGATGGACAAGCG
BON90	2017-10-30	19 - 24	1	left arm	Ulcer	0.5	2.25	3.00		0	Campo alegre	Guainía	Amazon	Meglumine antimoniate	WD	WD
BON91	2017-10-30	19 - 24	1	left leg	Ulcer	1.5	WD	WD		WD	Nóvita	Chocó	Pacific	Meglumine antimoniate	L. panamensis	LpCol01	MT543304	AGGTGAAGGCGACGAACGGTGACACGCACCTTGGCGGCGAGGACTTTGACAACCGCCTCGTCACGTTCTTCACCGAGGAGTTCAAGCGCAAGAACAAGGGTAAGGACCTTTCGTCGAGCCACCGCGCGCTGCGCCGCCTGCGCACGGCGTGCGAGCGCGCGAAGCGCACGCTGTCGTCCGCGACGCAGGCGACGATCGAGATCGACGCGCTGTTCGACAACGTCGACTTCCAGGCCAACATCACGCGCGCGCGCTTCGAGGAGCTGTGCGGCGACCTGTTCCGCAGCACAATGCAGCCGGTGGAGCGCGTGCTGCAGGACGCAAAGATGGACAAGCG
BAS 26	2017-11-02	19 - 24	12	right hand	Ulcer	0.5	0.16	1.00		1	Miraflores	Guaviare	Amazon	Pentamidine isethionate	WD	WD
BON92	2017-11-10	25 - 29	1	left forearm	Ulcer	2	0.00	0.00	Biopsy	1	Tumaco	Nariño	Pacific	Meglumine antimoniate	L. panamensis	LpCol01	MT543304	AGGTGAAGGCGACGAACGGTGACACGCACCTTGGCGGCGAGGACTTTGACAACCGCCTCGTCACGTTCTTCACCGAGGAGTTCAAGCGCAAGAACAAGGGTAAGGACCTTTCGTCGAGCCACCGCGCGCTGCGCCGCCTGCGCACGGCGTGCGAGCGCGCGAAGCGCACGCTGTCGTCCGCGACGCAGGCGACGATCGAGATCGACGCGCTGTTCGACAACGTCGACTTCCAGGCCAACATCACGCGCGCGCGCTTCGAGGAGCTGTGCGGCGACCTGTTCCGCAGCACAATGCAGCCGGTGGAGCGCGTGCTGCAGGACGCAAAGATGGACAAGCG
BON93	2017-11-10	25 - 29	2	left leg	Ulcer	0.4	0.96	0.00	Biopsy	1	Macarena	Meta	Orinoco	Meglumine antimoniate	L. braziliensis	LbCol01	MT543301	AGGTGAAGGCGACGAACGGTGACACGCACCTTGGCGGCGAGGACTTTGACAACCGCCTCGTCACGTTCTTCAGCGAGGAGTTCAAGCGCAAGAACAAGGGTAAGGACCTTTCGTCGAGCCACCGCGCGCTGCGCCGCCTGCGCACGGCGTGCGAGCGCGCGAAGCGCACGCTGTCGTCCGCGACGCAGGCGACGATCGAGATCGACGCGCTGTTCGACAACGTCGACTTCCAGGCCAACATCACGCGCGCGCGCTTCGAGGAGCTGTGCGGCGACCTGTTCCGCAGCACAATGCAGCCGGTGGAGCGCGTGCTGCAGGACGCAAAGATGGACAAGCG
BON94	2017-11-10	19 - 24	1	abdomen	Ulcer	3	12.6	0.00		WD	Patía	Cauca	Pacific	Meglumine antimoniate	L. panamensis	LpCol01	MT543304	AGGTGAAGGCGACGAACGGTGACACGCACCTTGGCGGCGAGGACTTTGACAACCGCCTCGTCACGTTCTTCACCGAGGAGTTCAAGCGCAAGAACAAGGGTAAGGACCTTTCGTCGAGCCACCGCGCGCTGCGCCGCCTGCGCACGGCGTGCGAGCGCGCGAAGCGCACGCTGTCGTCCGCGACGCAGGCGACGATCGAGATCGACGCGCTGTTCGACAACGTCGACTTCCAGGCCAACATCACGCGCGCGCGCTTCGAGGAGCTGTGCGGCGACCTGTTCCGCAGCACAATGCAGCCGGTGGAGCGCGTGCTGCAGGACGCAAAGATGGACAAGCG
BON95	2017-11-10	25 - 29	1	right hand	Ulcer	1	0.00	0.00	Biopsy	WD	Macarena	Meta	Orinoco	Meglumine antimoniate	L. braziliensis	LbCol01	MT543301	AGGTGAAGGCGACGAACGGTGACACGCACCTTGGCGGCGAGGACTTTGACAACCGCCTCGTCACGTTCTTCAGCGAGGAGTTCAAGCGCAAGAACAAGGGTAAGGACCTTTCGTCGAGCCACCGCGCGCTGCGCCGCCTGCGCACGGCGTGCGAGCGCGCGAAGCGCACGCTGTCGTCCGCGACGCAGGCGACGATCGAGATCGACGCGCTGTTCGACAACGTCGACTTCCAGGCCAACATCACGCGCGCGCGCTTCGAGGAGCTGTGCGGCGACCTGTTCCGCAGCACAATGCAGCCGGTGGAGCGCGTGCTGCAGGACGCAAAGATGGACAAGCG
BON96	2017-11-10	19 - 24	1	left forearm	Ulcer	WD	0.63	0.00		1	Cachicamo	Guaviare	Amazon	Meglumine antimoniate	L. braziliensis	LbCol02	MT543302	AGGTGAAGGCGACGAACGGTGACACGCACCTTGGCGGCGAGGACTTTGACAACCGCCTCGTCACGTTCTTCAGCGAGGAGTTCAAGCGCAAGAACAAGGGTAAGGACCTTTCGTCGAGCCACCGCGCACTGCGCCGTCTGCGCACGGCGTGCGAGCGCGCGAAGCGCACGCTGTCGTCCGCGACGCAGGCGACGATCGAGATCGACGCGCTGTTCGACAACGTCGACTTCCAGGCCAACATCACGCGCGCGCGCTTCGAGGAGCTGTGCGGCGACCTGTTCCGCAGCACAATGCAGCCGGTGGAGCGCGTGCTGCAGGACGCAAAGATGGACAAGCG
BON97	2017-11-10	30 - 34	1	left hand	Ulcer	1	WD	WD		WD	San José del Guaviare	Guaviare	Amazon	Meglumine antimoniate	L. braziliensis	LbCol01	MT543301	AGGTGAAGGCGACGAACGGTGACACGCACCTTGGCGGCGAGGACTTTGACAACCGCCTCGTCACGTTCTTCAGCGAGGAGTTCAAGCGCAAGAACAAGGGTAAGGACCTTTCGTCGAGCCACCGCGCGCTGCGCCGCCTGCGCACGGCGTGCGAGCGCGCGAAGCGCACGCTGTCGTCCGCGACGCAGGCGACGATCGAGATCGACGCGCTGTTCGACAACGTCGACTTCCAGGCCAACATCACGCGCGCGCGCTTCGAGGAGCTGTGCGGCGACCTGTTCCGCAGCACAATGCAGCCGGTGGAGCGCGTGCTGCAGGACGCAAAGATGGACAAGCG
BON98	2017-11-10	19 - 24	4	right forearm	Ulcer	0.5	0.06	0.36		1	Tomachipan	Guaviare	Amazon	Meglumine antimoniate	L. braziliensis	LbCol01	MT543301	AGGTGAAGGCGACGAACGGTGACACGCACCTTGGCGGCGAGGACTTTGACAACCGCCTCGTCACGTTCTTCAGCGAGGAGTTCAAGCGCAAGAACAAGGGTAAGGACCTTTCGTCGAGCCACCGCGCGCTGCGCCGCCTGCGCACGGCGTGCGAGCGCGCGAAGCGCACGCTGTCGTCCGCGACGCAGGCGACGATCGAGATCGACGCGCTGTTCGACAACGTCGACTTCCAGGCCAACATCACGCGCGCGCGCTTCGAGGAGCTGTGCGGCGACCTGTTCCGCAGCACAATGCAGCCGGTGGAGCGCGTGCTGCAGGACGCAAAGATGGACAAGCG
BAS 29	2017-11-14	19 - 24	1	right hand	Ulcer	5	0.00	0.00		1	San Vicente del Caguán	Caquetá	Amazon	Pentamidine isethionate	L. braziliensis	LbCol01	MT543301	AGGTGAAGGCGACGAACGGTGACACGCACCTTGGCGGCGAGGACTTTGACAACCGCCTCGTCACGTTCTTCAGCGAGGAGTTCAAGCGCAAGAACAAGGGTAAGGACCTTTCGTCGAGCCACCGCGCGCTGCGCCGCCTGCGCACGGCGTGCGAGCGCGCGAAGCGCACGCTGTCGTCCGCGACGCAGGCGACGATCGAGATCGACGCGCTGTTCGACAACGTCGACTTCCAGGCCAACATCACGCGCGCGCGCTTCGAGGAGCTGTGCGGCGACCTGTTCCGCAGCACAATGCAGCCGGTGGAGCGCGTGCTGCAGGACGCAAAGATGGACAAGCG
BON 99	2017-11-27	25 - 29	2	right arm	Ulcer	2	0.00	0.00		1	San Pedro de Urabá	Antioquia	Andean	Meglumine antimoniate	L. panamensis	LpCol01	MT543304	AGGTGAAGGCGACGAACGGTGACACGCACCTTGGCGGCGAGGACTTTGACAACCGCCTCGTCACGTTCTTCACCGAGGAGTTCAAGCGCAAGAACAAGGGTAAGGACCTTTCGTCGAGCCACCGCGCGCTGCGCCGCCTGCGCACGGCGTGCGAGCGCGCGAAGCGCACGCTGTCGTCCGCGACGCAGGCGACGATCGAGATCGACGCGCTGTTCGACAACGTCGACTTCCAGGCCAACATCACGCGCGCGCGCTTCGAGGAGCTGTGCGGCGACCTGTTCCGCAGCACAATGCAGCCGGTGGAGCGCGTGCTGCAGGACGCAAAGATGGACAAGCG
BON 100	2017-11-27	25 - 29	1	right leg	Ulcer	2	0.00	0.00		1	San José del Guaviare	Guaviare	Amazon	Meglumine antimoniate	L. braziliensis	LbCol01	MT543301	AGGTGAAGGCGACGAACGGTGACACGCACCTTGGCGGCGAGGACTTTGACAACCGCCTCGTCACGTTCTTCAGCGAGGAGTTCAAGCGCAAGAACAAGGGTAAGGACCTTTCGTCGAGCCACCGCGCGCTGCGCCGCCTGCGCACGGCGTGCGAGCGCGCGAAGCGCACGCTGTCGTCCGCGACGCAGGCGACGATCGAGATCGACGCGCTGTTCGACAACGTCGACTTCCAGGCCAACATCACGCGCGCGCGCTTCGAGGAGCTGTGCGGCGACCTGTTCCGCAGCACAATGCAGCCGGTGGAGCGCGTGCTGCAGGACGCAAAGATGGACAAGCG
BON 101	2017-11-27	25 - 29	1	left hand	Ulcer	1	0.00	0.00		1	Vista Hermosa	Meta	Orinoco	Meglumine antimoniate	L. braziliensis	LbCol01	MT543301	AGGTGAAGGCGACGAACGGTGACACGCACCTTGGCGGCGAGGACTTTGACAACCGCCTCGTCACGTTCTTCAGCGAGGAGTTCAAGCGCAAGAACAAGGGTAAGGACCTTTCGTCGAGCCACCGCGCGCTGCGCCGCCTGCGCACGGCGTGCGAGCGCGCGAAGCGCACGCTGTCGTCCGCGACGCAGGCGACGATCGAGATCGACGCGCTGTTCGACAACGTCGACTTCCAGGCCAACATCACGCGCGCGCGCTTCGAGGAGCTGTGCGGCGACCTGTTCCGCAGCACAATGCAGCCGGTGGAGCGCGTGCTGCAGGACGCAAAGATGGACAAGCG
BON 102	2017-11-27	19 - 24	1	neck	Ulcer	1.5	0.00	0.00		1	Nudo de Paramillo	Córdoba	Caribbean	Meglumine antimoniate	WD	WD
BON 103	2017-12-07	19 - 24	1	right arm	Ulcer	2	1.20	0.00		WD	Tomachipan	Guaviare	Amazon	Meglumine antimoniate	L. braziliensis	LbCol01	MT543301	AGGTGAAGGCGACGAACGGTGACACGCACCTTGGCGGCGAGGACTTTGACAACCGCCTCGTCACGTTCTTCAGCGAGGAGTTCAAGCGCAAGAACAAGGGTAAGGACCTTTCGTCGAGCCACCGCGCGCTGCGCCGCCTGCGCACGGCGTGCGAGCGCGCGAAGCGCACGCTGTCGTCCGCGACGCAGGCGACGATCGAGATCGACGCGCTGTTCGACAACGTCGACTTCCAGGCCAACATCACGCGCGCGCGCTTCGAGGAGCTGTGCGGCGACCTGTTCCGCAGCACAATGCAGCCGGTGGAGCGCGTGCTGCAGGACGCAAAGATGGACAAGCG
BON 104	2017-12-07	25 - 29	5	right arm	Ulcer	2	1.00	0.00		1	Carrizal	Antioquia	Andean	Meglumine antimoniate	L. braziliensis	LbCol01	MT543301	AGGTGAAGGCGACGAACGGTGACACGCACCTTGGCGGCGAGGACTTTGACAACCGCCTCGTCACGTTCTTCAGCGAGGAGTTCAAGCGCAAGAACAAGGGTAAGGACCTTTCGTCGAGCCACCGCGCGCTGCGCCGCCTGCGCACGGCGTGCGAGCGCGCGAAGCGCACGCTGTCGTCCGCGACGCAGGCGACGATCGAGATCGACGCGCTGTTCGACAACGTCGACTTCCAGGCCAACATCACGCGCGCGCGCTTCGAGGAGCTGTGCGGCGACCTGTTCCGCAGCACAATGCAGCCGGTGGAGCGCGTGCTGCAGGACGCAAAGATGGACAAGCG
BAS 31	2017-11-15	19 - 24	1	right hand	Ulcer	10	WD	WD		0	Cimitarra	Santander	Andean	Pentamidine isethionate	L. panamensis	LpCol01	MT543304	AGGTGAAGGCGACGAACGGTGACACGCACCTTGGCGGCGAGGACTTTGACAACCGCCTCGTCACGTTCTTCACCGAGGAGTTCAAGCGCAAGAACAAGGGTAAGGACCTTTCGTCGAGCCACCGCGCGCTGCGCCGCCTGCGCACGGCGTGCGAGCGCGCGAAGCGCACGCTGTCGTCCGCGACGCAGGCGACGATCGAGATCGACGCGCTGTTCGACAACGTCGACTTCCAGGCCAACATCACGCGCGCGCGCTTCGAGGAGCTGTGCGGCGACCTGTTCCGCAGCACAATGCAGCCGGTGGAGCGCGTGCTGCAGGACGCAAAGATGGACAAGCG
BAS 32	2017-11-15	25 - 29	1	right arm	Ulcer	8	1.80	0.00		1	La Macarena	Meta	Orinoco	Pentamidine isethionate	L. braziliensis	LbCol01	MT543301	AGGTGAAGGCGACGAACGGTGACACGCACCTTGGCGGCGAGGACTTTGACAACCGCCTCGTCACGTTCTTCAGCGAGGAGTTCAAGCGCAAGAACAAGGGTAAGGACCTTTCGTCGAGCCACCGCGCGCTGCGCCGCCTGCGCACGGCGTGCGAGCGCGCGAAGCGCACGCTGTCGTCCGCGACGCAGGCGACGATCGAGATCGACGCGCTGTTCGACAACGTCGACTTCCAGGCCAACATCACGCGCGCGCGCTTCGAGGAGCTGTGCGGCGACCTGTTCCGCAGCACAATGCAGCCGGTGGAGCGCGTGCTGCAGGACGCAAAGATGGACAAGCG
BAS 35	2017-12-20	19 - 24	2	left hand	Ulcer	12	3.60	7.80		1	Magui	Nariño	Pacific	Pentamidine isethionate	WD	WD
BAS 36	2018-03-23	19 - 24	1	left hand	Ulcer	5	4.00	0.80		1	La Paz	Guaviare	Amazon	Pentamidine isethionate	WD	WD
BAS 37	2018-04-05	25 - 29	1	left leg	Ulcer	5	0.00	0.00		1	Raudal	Meta	Orinoco	Pentamidine isethionate	WD	WD
BAS 38	2018-04-05	25 - 29	1	left arm	Ulcer	8	0.00	0.00		1	WD	Guaviare	Amazon	Pentamidine isethionate	L. braziliensis	LbCol01	MT543301	AGGTGAAGGCGACGAACGGTGACACGCACCTTGGCGGCGAGGACTTTGACAACCGCCTCGTCACGTTCTTCAGCGAGGAGTTCAAGCGCAAGAACAAGGGTAAGGACCTTTCGTCGAGCCACCGCGCGCTGCGCCGCCTGCGCACGGCGTGCGAGCGCGCGAAGCGCACGCTGTCGTCCGCGACGCAGGCGACGATCGAGATCGACGCGCTGTTCGACAACGTCGACTTCCAGGCCAACATCACGCGCGCGCGCTTCGAGGAGCTGTGCGGCGACCTGTTCCGCAGCACAATGCAGCCGGTGGAGCGCGTGCTGCAGGACGCAAAGATGGACAAGCG
BAS 39	2018-10-25	25 - 29	1	right hand	Ulcer	2	0.00	0.00		1	Tolemaida	Cundinamarca	Andean	Pentamidine isethionate	L. braziliensis	LbCol01	MT543301	AGGTGAAGGCGACGAACGGTGACACGCACCTTGGCGGCGAGGACTTTGACAACCGCCTCGTCACGTTCTTCAGCGAGGAGTTCAAGCGCAAGAACAAGGGTAAGGACCTTTCGTCGAGCCACCGCGCGCTGCGCCGCCTGCGCACGGCGTGCGAGCGCGCGAAGCGCACGCTGTCGTCCGCGACGCAGGCGACGATCGAGATCGACGCGCTGTTCGACAACGTCGACTTCCAGGCCAACATCACGCGCGCGCGCTTCGAGGAGCTGTGCGGCGACCTGTTCCGCAGCACAATGCAGCCGGTGGAGCGCGTGCTGCAGGACGCAAAGATGGACAAGCG
BAS 110	2019-02-12	WD	1	right hand	Papule	4	0.10	1.50		1	San José del Guaviare	Guaviare	Amazon	Pentamidine isethionate	L. braziliensis	LbCol01	MT543301	AGGTGAAGGCGACGAACGGTGACACGCACCTTGGCGGCGAGGACTTTGACAACCGCCTCGTCACGTTCTTCAGCGAGGAGTTCAAGCGCAAGAACAAGGGTAAGGACCTTTCGTCGAGCCACCGCGCGCTGCGCCGCCTGCGCACGGCGTGCGAGCGCGCGAAGCGCACGCTGTCGTCCGCGACGCAGGCGACGATCGAGATCGACGCGCTGTTCGACAACGTCGACTTCCAGGCCAACATCACGCGCGCGCGCTTCGAGGAGCTGTGCGGCGACCTGTTCCGCAGCACAATGCAGCCGGTGGAGCGCGTGCTGCAGGACGCAAAGATGGACAAGCG
BAS 111	2019-02-12	19 - 24	2	right hand	Ulcer	6	6.25	0.80		1	San José del Guaviare	Guaviare	Amazon	Pentamidine isethionate	WD	WD
BAS 112	2019-02-12	19 - 24	2	neck	Ulcer	4	0.09	3.00		1	San José del Guaviare	Guaviare	Amazon	Pentamidine isethionate	L. braziliensis	LbCol01	MT543301	AGGTGAAGGCGACGAACGGTGACACGCACCTTGGCGGCGAGGACTTTGACAACCGCCTCGTCACGTTCTTCAGCGAGGAGTTCAAGCGCAAGAACAAGGGTAAGGACCTTTCGTCGAGCCACCGCGCGCTGCGCCGCCTGCGCACGGCGTGCGAGCGCGCGAAGCGCACGCTGTCGTCCGCGACGCAGGCGACGATCGAGATCGACGCGCTGTTCGACAACGTCGACTTCCAGGCCAACATCACGCGCGCGCGCTTCGAGGAGCTGTGCGGCGACCTGTTCCGCAGCACAATGCAGCCGGTGGAGCGCGTGCTGCAGGACGCAAAGATGGACAAGCG
BAS 113	2019-02-12	35 - 39	1	left leg	Ulcer	WD	0.72	4.48		1	La Balsa	Nariño	Pacific	Pentamidine isethionate	L. panamensis	LpCol01	MT543304	AGGTGAAGGCGACGAACGGTGACACGCACCTTGGCGGCGAGGACTTTGACAACCGCCTCGTCACGTTCTTCACCGAGGAGTTCAAGCGCAAGAACAAGGGTAAGGACCTTTCGTCGAGCCACCGCGCGCTGCGCCGCCTGCGCACGGCGTGCGAGCGCGCGAAGCGCACGCTGTCGTCCGCGACGCAGGCGACGATCGAGATCGACGCGCTGTTCGACAACGTCGACTTCCAGGCCAACATCACGCGCGCGCGCTTCGAGGAGCTGTGCGGCGACCTGTTCCGCAGCACAATGCAGCCGGTGGAGCGCGTGCTGCAGGACGCAAAGATGGACAAGCG
BAS 114	2019-02-12	25 - 29	5	right arm	Warty	WD	WD	WD		1	San José del Guaviare	Guaviare	Amazon	Pentamidine isethionate	L. braziliensis	LbCol01	MT543301	AGGTGAAGGCGACGAACGGTGACACGCACCTTGGCGGCGAGGACTTTGACAACCGCCTCGTCACGTTCTTCAGCGAGGAGTTCAAGCGCAAGAACAAGGGTAAGGACCTTTCGTCGAGCCACCGCGCGCTGCGCCGCCTGCGCACGGCGTGCGAGCGCGCGAAGCGCACGCTGTCGTCCGCGACGCAGGCGACGATCGAGATCGACGCGCTGTTCGACAACGTCGACTTCCAGGCCAACATCACGCGCGCGCGCTTCGAGGAGCTGTGCGGCGACCTGTTCCGCAGCACAATGCAGCCGGTGGAGCGCGTGCTGCAGGACGCAAAGATGGACAAGCG
BAS 115	2019-02-12	19 - 24	1	left forearm	Plaque	WD	0.00	0.00		1	Tumaco	Nariño	Pacific	Pentamidine isethionate	WD	WD
BAS 116	2019-02-12	30 - 34	1	back	WD	WD	0.04	4.00		1	La Julia	Meta	Orinoco	Pentamidine isethionate	L. braziliensis	LbCol01	MT543301	AGGTGAAGGCGACGAACGGTGACACGCACCTTGGCGGCGAGGACTTTGACAACCGCCTCGTCACGTTCTTCAGCGAGGAGTTCAAGCGCAAGAACAAGGGTAAGGACCTTTCGTCGAGCCACCGCGCGCTGCGCCGCCTGCGCACGGCGTGCGAGCGCGCGAAGCGCACGCTGTCGTCCGCGACGCAGGCGACGATCGAGATCGACGCGCTGTTCGACAACGTCGACTTCCAGGCCAACATCACGCGCGCGCGCTTCGAGGAGCTGTGCGGCGACCTGTTCCGCAG---------------------------------------------------
BAS 117	2019-02-12	25 - 29	1	left arm	Ulcer	11	0.40	7.00		1	Campo alegre	Guainía	Amazon	Pentamidine isethionate	WD	WD
BAS 118	2019-02-12	25 - 29	1	left hand finger	WD	WD	0.00	0.00		1	San José del Guaviare	Guaviare	Amazon	Pentamidine isethionate	L. braziliensis	LbCol01	MT543301	AGGTGAAGGCGACGAACGGTGACACGCACCTTGGCGGCGAGGACTTTGACAACCGCCTCGTCACGTTCTTCAGCGAGGAGTTCAAGCGCAAGAACAAGGGTAAGGACCTTTCGTCGAGCCACCGCGCGCTGCGCCGCCTGCGCACGGCGTGCGAGCGCGCGAAGCGCACGCTGTCGTCCGCGACGCAGGCGACGATCGAGATCGACGCGCTGTTCGACAACGTCGACTTCCAGGCCAACATCACGCGCGCGCGCTTCGAGGAGCTGTGCGGCGACCTGTTCCGCAGCACAATGCAGCCGGTGGAGCGCGTGCTGCAGGACGCAAAGATGGACAAGCG
BAS 119	2019-02-12	19 - 24	1	ear	Papule	6	0.00	0.00		1	Tumaco	Nariño	Pacific	Pentamidine isethionate	L. panamensis	LpCol01	MT543304	AGGTGAAGGCGACGAACGGTGACACGCACCTTGGCGGCGAGGACTTTGACAACCGCCTCGTCACGTTCTTCACCGAGGAGTTCAAGCGCAAGAACAAGGGTAAGGACCTTTCGTCGAGCCACCGCGCGCTGCGCCGCCTGCGCACGGCGTGCGAGCGCGCGAAGCGCACGCTGTCGTCCGCGACGCAGGCGACGATCGAGATCGACGCGCTGTTCGACAACGTCGACTTCCAGGCCAACATCACGCGCGCGCGCTTCGAGGAGCTGTGCGGCGACCTGTTCCGCAGCACAATGCAGCCGGTGGAGCGCGTGCTGCAGGACGCAAAGATGGACAAGCG
BAS 121	2019-02-12	25 - 29	1	left hand	Papule	3	0.08	2.10		1	Tumaco	Nariño	Pacific	Pentamidine isethionate	L. panamensis	LpCol01	MT543304	AGGTGAAGGCGACGAACGGTGACACGCACCTTGGCGGCGAGGACTTTGACAACCGCCTCGTCACGTTCTTCACCGAGGAGTTCAAGCGCAAGAACAAGGGTAAGGACCTTTCGTCGAGCCACCGCGCGCTGCGCCGCCTGCGCACGGCGTGCGAGCGCGCGAAGCGCACGCTGTCGTCCGCGACGCAGGCGACGATCGAGATCGACGCGCTGTTCGACAACGTCGACTTCCAGGCCAACATCACGCGCGCGCGCTTCGAGGAGCTGTGCGGCGACCTGTTCCGCAGCACAATGCAGCCGGTGGAGCGCGTGCTGCAGGACGCAAAGATGGACAAGCG
BAS 122	2019-02-12	19 - 24	1	left arm	Papule	2	0.48	0.72		1	San José del Guaviare	Guaviare	Amazon	Meglumine antimoniate	WD	WD
BAS 123	2019-02-12	19 - 24	1	left hand	WD	WD	0.06	4.00		1	San José del Guaviare	Guaviare	Amazon	Pentamidine isethionate	WD	WD
BAS 126	2019-02-12	19 - 24	1	left forearm	Ulcer	WD	6.96	9.28		0	San José del Guaviare	Guaviare	Amazon	Pentamidine isethionate	L. braziliensis	LbCol01	MT543301	AGGTGAAGGCGACGAACGGTGACACGCACCTTGGCGGCGAGGACTTTGACAACCGCCTCGTCACGTTCTTCAGCGAGGAGTTCAAGCGCAAGAACAAGGGTAAGGACCTTTCGTCGAGCCACCGCGCGCTGCGCCGCCTGCGCACGGCGTGCGAGCGCGCGAAGCGCACGCTGTCGTCCGCGACGCAGGCGACGATCGAGATCGACGCGCTGTTCGACAACGTCGACTTCCAGGCCAACATCACGCGCGCGCGCTTCGAGGAGCTGTGCGGCGACCTGTTCCGCAGCACAATGCAGCCGGTGGAGCGCGTGCTGCAGGACGCAAAGATGGACAAGCG
BAS 128	2019-02-27	35 - 39	1	left elbow	Ulcer	7	0.96	24.00		1	El Retorno	Guaviare	Amazon	Pentamidine isethionate	L. braziliensis	LbCol01	MT543301	AGGTGAAGGCGACGAACGGTGACACGCACCTTGGCGGCGAGGACTTTGACAACCGCCTCGTCACGTTCTTCAGCGAGGAGTTCAAGCGCAAGAACAAGGGTAAGGACCTTTCGTCGAGCCACCGCGCGCTGCGCCGCCTGCGCACGGCGTGCGAGCGCGCGAAGCGCACGCTGTCGTCCGCGACGCAGGCGACGATCGAGATCGACGCGCTGTTCGACAACGTCGACTTCCAGGCCAACATCACGCGCGCGCGCTTCGAGGAGCTGTGCGGCGACCTGTTCCGCAGCACAATGCAGCCGGTGGAGCGCGTGCTGCAGGACGCAAAGATGGACAAGCG
BAS 129	2019-02-27	WD	1	left ankle	Ulcer	8	3.00	17.50		0	Campo alegre	Guainía	Amazon	Pentamidine isethionate	WD	WD
BAS 130	2019-03-12	19 - 24	1	right hand	Ulcer	6	1.32	5.88		1	Tumaco	Nariño	Pacific	Pentamidine isethionate	L. panamensis	LpCol01	MT543304	AGGTGAAGGCGACGAACGGTGACACGCACCTTGGCGGCGAGGACTTTGACAACCGCCTCGTCACGTTCTTCACCGAGGAGTTCAAGCGCAAGAACAAGGGTAAGGACCTTTCGTCGAGCCACCGCGCGCTGCGCCGCCTGCGCACGGCGTGCGAGCGCGCGAAGCGCACGCTGTCGTCCGCGACGCAGGCGACGATCGAGATCGACGCGCTGTTCGACAACGTCGACTTCCAGGCCAACATCACGCGCGCGCGCTTCGAGGAGCTGTGCGGCGACCTGTTCCGCAGCACAATGCAGCCGGTGGAGCGCGTGCTGCAGGACGCAAAGATGGACAAGCG
BAS 131	2019-03-12	19 - 24	1	back	Plaque	WD	0.36	0.99		1	Tumaco	Nariño	Pacific	Pentamidine isethionate	L. infantum	LiCol01	MT543306	AGGTGAAGGCGACGAACGGCGACACGCACCTTGGCGGCGAGGACTTCGACAACCGCCTCGTCACGTTCTTCACCGAGGAGTTCAGGCGCAAGAACAAGGGTAAGAACCTGGCGTCGAGCCACCGCGCGCTGCGCCGTCTGCGCACGGCGTGCGAGCGCGCGAAGCGTACGCTGTCGTCCGCGACGCAGGCGACGATCGAGATCGACGCGTTGTTCGAGAACGTTGACTTTCAGGCCACCACCACGCGCGCGCGCTTCGAGGAGCTGTGCGGCGACCTGTTCCGCAGCACGATCCAGCCGGTGGAGCGCGTGCTGCAGGACGCAAAGATGGACAAGCG
BAS 132	2019-03-12	19 - 24	2	right hand	Ulcer	3	0.40	10.25		1	El Retorno	Guaviare	Amazon	Pentamidine isethionate	L.braziliensis	LbCol01	MT543301	AGGTGAAGGCGACGAACGGTGACACGCACCTTGGCGGCGAGGACTTTGACAACCGCCTCGTCACGTTCTTCAGCGAGGAGTTCAAGCGCAAGAACAAGGGTAAGGACCTTTCGTCGAGCCACCGCGCGCTGCGCCGCCTGCGCACGGCGTGCGAGCGCGCGAAGCGCACGCTGTCGTCCGCGACGCAGGCGACGATCGAGATCGACGCGCTGTTCGACAACGTCGACTTCCAGGCCAACATCACGCGCGCGCGCTTCGAGGAGCTGTGCGGCGACCTGTTCCGCAGCACAATGCAGCCGGTGGAGCGCGTGCTGCAGGACGCAAAGATGGACAAGCG
BAS 134	2019-03-12	25 - 29	1	right hand	Ulcer	2	0.12	12.81		1	Gualtal	Guaviare	Amazon	Pentamidine isethionate	L.braziliensis	LbCol01	MT543301	---------------------------------------------------ACCGCCTCGTCACGTTCTTCAGCGAGGAGTTCAAGCGCAAGAACAAGGGTAAGGACCTTTCGTCGAGCCACCGCGCGCTGCGCCGCCTGCGCACGGCGTGCGAGCGCGCGAAGCGCACGCTGTCGTCCGCGACGCAGGCGACGATCGAGATCGACGCGCTGTTCGACAACGTCGACTTCCAGGCCAACATCACGCGCGCGC-------------------------------------------------------------------------------------
BAS 135	2019-03-12	25 - 29	1	neck	Ulcer	2	0.12	1.32		1	Tumaco	Nariño	Pacific	Pentamidine isethionate	L. panamensis	LpCol01	MT543304	AGGTGAAGGCGACGAACGGTGACACGCACCTTGGCGGCGAGGACTTTGACAACCGCCTCGTCACGTTCTTCACCGAGGAGTTCAAGCGCAAGAACAAGGGTAAGGACCTTTCGTCGAGCCACCGCGCGCTGCGCCGCCTGCGCACGGCGTGCGAGCGCGCGAAGCGCACGCTGTCGTCCGCGACGCAGGCGACGATCGAGATCGACGCGCTGTTCGACAACGTCGACTTCCAGGCCAACATCACGCGCGCGCGCTTCGAGGAGCTGTGCGGCGACCTGTTCCGCAGCACAATGCAGCCGGTGGAGCGCGTGCTGCAGGACGCAAAGATGGACAAGCG
BAS 136	2019-03-12	19 - 24	1	right foot	Ulcer	WD	1.56	8.75		1	Cumaribo	Vichada	Orinoco	Pentamidine isethionate	WD	WD
BAS 137	2019-03-12	19 - 24	1	right leg	Ulcer	8	1.32	3.23		1	Cumaribo	Vichada	Orinoco	Pentamidine isethionate	WD	WD
BAS 138	2019-03-12	19 - 24	1	left leg	Ulcer	WD	0.09	3.06		1	Puerto Asis	Putumayo	Amazon	Pentamidine isethionate	WD	WD
BAS 139	2019-03-12	25 - 29	1	back	Ulcer	6	0.54	1.20		1	Tumaco	Nariño	Pacific	Pentamidine isethionate	WD	WD
WD = without data
